# Supplementary material for: Coexpression network analysis of the adult brain sheds light on the pathogenic mechanism of DDR1 in schizophrenia and bipolar disorder
Source: Transl Psychiatry. 2024 Feb 23;14:112. doi: 10.1038/s41398-024-02823-0 (PMC10891045; doi:10.1038/s41398-024-02823-0)
Supplement: Supplementary file 7 — Supplementary Tables [file 41398_2024_2823_MOESM7_ESM.xlsx]

## Sheet: Legend
Supplementary Table 1.	List of the nominally associated p-values of the eQTL analysis.
Supplementary Table 2.	ID and module of the genes in the control network.
Supplementary Table 3.	Full list of the results of the cell type enrichment analyses in the control network.
Supplementary Table 4.	Full list of the results of the GO enrichment analysis in the control network.
Supplementary Table 5.	Module distribution and transcript significance of DDR1 transcripts.
Supplementary Table 6.	Correlation of the MEs of the whole sample network with the cell type proportion estimates.

## Sheet: Table S1
Chomosome	SNP	bp	Major allele	Minor allele	DDR1a				DDR1b			DDR1c	DDR1d	DDR1e
					ENST00000376567	ENST00000376570	ENST00000376569	ENST00000418800	ENST00000324771	ENST00000376568	ENST00000452441	ENST00000513240	ENST00000376575	ENST00000508312	ENST00000428153	ENST00000460944	ENST00000484556	ENST00000508472	ENST00000446312
6	rs2735085	29927095	A	G	1	1	1	1	1	1	1	1	1	1	1	1	1	1	1
6	rs7739434	29930619	A	G	0.056938	0.0423592	0.220011	0.664776	0.0614512	0.915927	0.256384	0.843114	0.0544332	0.939894	0.318285	0.0458056	0.566264	0.629185	0.568487
6	rs2256919	29940750	A	C	0.571997	0.739996	0.0726036	0.0890017	0.0371209	0.0423609	0.156847	0.96688	0.655661	0.108511	0.0276555	0.196966	0.0445871	0.0630152	0.0813858
6	rs2394255	29949821	G	A	0.709295	1	0.0354742	0.220532	0.235403	0.352709	0.0372552	0.915455	0.0525061	0.305001	0.125883	0.0262192	0.237829	0.0190956	0.213236
6	rs9260973	29961580	G	A	0.504036	0.335924	0.865588	0.681941	0.257848	0.492732	0.865588	0.761634	0.574618	0.728261	0.992892	0.768768	0.701665	0.782418	0.377635
6	rs3134879	30015905	C	T	0.920787	0.640521	0.675867	0.428502	0.215536	0.307082	0.795909	0.281789	0.669866	0.15222	1	0.646929	0.0844981	0.563261	0.064643
6	rs1264704	30065319	G	A	0.801895	0.562905	0.337316	0.185702	0.557581	0.250187	0.15524	0.775146	0.955763	0.441405	0.706584	0.753781	0.826244	0.469982	0.536387
6	rs3132679	30075843	C	T	0.214592	0.813812	0.710313	0.986083	0.854665	0.697477	0.775643	0.088622	0.378371	0.539355	0.965565	0.505536	0.924332	0.183904	0.656383
6	rs3734838	30080231	G	A	0.47545	0.296904	0.0359933	0.0808588	0.150336	0.766898	0.116413	0.973695	0.834755	0.126987	0.184024	0.169944	0.817656	0.503034	0.435553
6	rs3094134	30122154	C	T	0.492607	0.455198	0.0415174	0.551597	0.182843	0.505419	0.102113	0.384981	0.151884	0.284792	0.267008	0.0457207	0.00535213	0.275802	0.492495
6	rs9261541	30146019	T	G	0.167057	0.623712	0.0315351	0.725158	0.164534	0.967392	0.0342131	0.4084	0.0682646	0.103737	0.235819	0.0206802	0.00284326	0.138918	0.306658
6	rs2428504	30151370	C	T	0.247863	0.169338	0.6221	0.247863	0.52381	0.313797	0.888889	0.233758	0.137341	0.725885	0.725885	0.477411	0.0750916	0.52381	0.710195
6	rs2284165	30160055	C	G	0.161798	0.303968	0.475351	0.055743	0.600638	0.14535	0.856501	0.647431	0.849035	0.452129	0.811933	0.198848	0.654648	0.386448	0.0314389
6	rs962899	30226811	G	C	1	1	1	1	1	1	1	1	1	1	1	1	1	1	1
6	rs2844759	30238884	G	A	1	1	1	1	1	1	1	1	1	1	1	1	1	1	1
6	rs28780093	30242171	A	G	0.799986	0.250436	0.625102	0.985561	0.863488	0.538346	0.74461	0.624721	0.765234	0.447198	0.913532	0.395001	0.503108	0.550362	0.0838525
6	rs11752362	30260982	C	T	0.9315	0.630049	0.808558	0.624475	0.507175	0.536497	0.919084	0.861976	0.794442	0.282482	0.796465	0.820696	0.820696	0.178786	0.868273
6	rs1264569	30365320	T	C	0.375045	0.704422	0.304204	0.0878241	0.751911	0.72212	0.883609	0.927159	0.357459	0.994438	0.807218	0.215474	0.818039	1	0.477899
6	rs28780106	30451515	G	A	0.0713055	0.957899	0.0370645	0.0272243	0.039515	0.38377	0.0272289	0.818867	0.267637	0.00691539	0.249117	0.151565	0.555563	0.0403779	0.151496
6	rs1264459	30455920	A	G	0.613075	0.660614	0.33854	0.809739	0.876196	0.921728	0.297401	0.58522	0.595357	0.574132	0.921728	0.431005	0.447702	0.527139	0.169412
6	rs2524222	30511170	C	T	0.627119	0.287244	0.342906	0.638088	0.711277	0.0883614	0.149321	0.0103785	0.76362	0.0883614	0.847137	0.956954	0.717044	0.920153	0.134576
6	rs2844714	30518619	A	G	0.453392	0.151285	1	0.568989	0.524705	0.576639	0.691711	0.208124	0.420115	0.769005	0.659478	0.89488	0.148086	0.976576	0.273514
6	rs12174151	30574194	C	T	0.720557	0.677595	0.581583	0.536069	0.40027	0.930662	0.468392	0.0324312	0.574966	0.809013	0.242072	0.69182	0.0188079	0.411204	0.764346
6	rs1264420	30575603	G	A	0.00343299	0.370503	0.000588307	0.0867551	0.0514915	0.794293	0.000465107	0.258002	0.0275861	0.0200166	0.0612351	0.0108046	0.0293595	0.0216484	0.743667
6	rs2252745	30579315	T	C	0.36851	0.555729	0.0806933	0.888438	0.135179	0.99445	0.0627339	0.227201	0.114534	0.0966851	0.191265	0.535457	0.00496293	0.0607375	0.403802
6	rs3129996	30651587	C	A	0.120824	0.580912	0.135118	0.561527	0.277905	0.797203	0.0426427	0.600258	0.0300073	0.156166	0.668447	0.548778	0.0177969	0.308509	0.48709
6	rs7763502	30717637	C	A	0.993986	1	0.00524032	0.51757	0.379042	0.147573	0.00545338	0.523861	0.189353	0.445238	0.00885889	0.219255	0.133656	0.00180026	0.968222
6	rs2535324	30718035	C	A	0.210378	0.549853	0.833589	0.0580986	0.574377	0.348565	1	0.289787	0.361173	0.324202	1	0.987105	0.257922	1	0.92917
6	rs2535323	30718180	A	G	0.89857	0.533135	0.755354	0.99435	0.733907	0.733922	0.702163	0.469613	0.34265	0.133283	0.335504	0.842824	0.234166	0.46144	0.74455
6	rs3095341	30726748	T	C	1	1	1	1	1	1	1	1	1	1	1	1	1	1	1
6	rs12210947	30735105	G	A	0.0666667	0.300623	0.0666667	1	0.936537	0.266667	0.0333333	0.382164	0.816667	0.333333	0.1	0.2	0.5	0.266667	0.690546
6	rs3130666	30740160	G	A	0.612344	0.677206	0.786035	0.277531	0.593406	0.0959186	1	0.273034	0.365522	0.514717	0.625102	0.70391	0.870615	0.730957	0.772096
6	rs3131043	30758466	G	A	0.970379	0.0261549	0.594052	0.227773	0.291265	0.123473	0.970379	0.909921	0.30884	0.911295	0.738095	0.510927	0.527068	0.391378	0.580388
6	rs3094112	30761734	C	T	0.238261	0.844348	0.106957	0.906087	0.497391	0.398261	0.106957	0.900159	0.336118	0.311304	0.0582609	0.151304	0.844348	0.238261	0.844348
6	rs3131063	30763756	A	G	0.292211	0.518744	0.991371	0.16489	0.767778	0.323327	0.786826	0.784229	0.956877	0.991371	0.610919	0.566064	0.854116	0.871123	0.554757
6	rs3094123	30772378	G	A	0.413502	0.842161	0.244895	0.49002	0.642202	0.812645	0.21395	0.315715	0.441349	0.493041	0.874459	0.383909	0.148957	0.0473709	0.554619
6	rs4711240	30773239	T	C	0.992162	0.937357	0.760726	0.431926	0.768213	0.687124	0.630268	0.790586	0.034679	0.39275	0.381962	0.976489	0.250414	0.426207	0.844204
6	rs1264362	30776590	C	G	0.0666013	0.111976	0.342092	0.792624	0.330086	0.554162	0.554162	1	1	0.562195	0.268989	0.406234	0.578427	0.890693	0.746956
6	rs9380197	30778203	A	G	0.0647749	0.0997496	0.228419	1	0.0333499	0.00131887	0.228419	0.936002	0.872415	0.809642	0.0368252	0.148366	0.520634	0.748071	0.778683
6	rs9391696	30778786	G	A	1	1	1	1	1	1	1	1	1	1	1	1	1	1	1
6	rs3094111	30788191	T	C	0.0101722	0.0329305	0.270079	0.0084797	0.231493	0.546201	0.270079	0.0686382	0.723523	0.525639	0.196994	0.0203294	1	0.677277	0.677277
6	rs915664	30794617	T	C	0.753439	0.513118	0.404035	0.558472	0.563097	1	0.317592	0.0742675	0.436659	0.178725	0.848397	0.373796	0.978215	0.556772	0.87417
6	rs7749924	30797991	C	T	0.811992	0.871274	0.149299	0.259492	0.187793	0.431624	0.134777	0.38611	0.494076	0.635337	0.028757	0.273892	0.555067	0.690327	0.480102
6	rs1264341	30802465	T	C	0.582922	0.741784	0.516363	0.43026	0.549136	0.992034	0.285389	0.389955	0.818373	0.638891	0.653228	0.944283	0.741798	0.741798	0.497084
6	rs3130649	30803254	T	A	0.697304	0.959999	0.491674	0.0273392	0.913468	0.197238	0.9934	0.361749	0.558496	0.927501	0.927501	0.491674	0.100003	0.637044	0.456846
6	rs3130787	30809864	A	G	0.843466	0.501487	0.958563	0.811068	0.377669	0.654775	0.624983	0.613693	0.418686	0.375784	0.447194	0.434794	0.264103	0.387181	0.974858
6	rs2535336	30810654	A	C	0.70693	0.65143	0.186304	0.414459	0.261802	0.750405	0.29657	0.179527	0.197166	0.873653	0.353787	0.126681	0.0486105	0.885056	0.594681
6	rs2250264	30821187	G	A	0.783843	0.464428	0.175433	0.980104	0.671589	0.623821	0.234558	0.560176	0.122063	0.600493	0.479834	0.45941	0.439481	0.783843	0.861383
6	rs9468841	30825287	T	C	0.951722	0.816455	0.628134	0.176313	0.402268	0.731535	0.628134	0.777291	0.419509	0.716406	0.0526942	0.47997	0.518405	0.777529	0.413609
6	rs7756521	30848253	C	T	0.837457	0.186895	0.195215	0.774299	0.639553	0.0981545	0.0981545	0.0119114	0.670203	0.538072	0.538072	0.902256	0.711962	0.774299	0.831237
6	rs1264323	30855907	A	G	0.879981	0.365415	0.670225	0.253609	0.706956	0.989049	0.482935	0.615885	0.933427	0.81546	0.81546	0.989049	0.432698	0.51806	0.944451
6	rs3132572	30861729	A	G	0.172825	0.462442	0.00784449	0.296406	0.112821	0.899982	0.00408676	0.884564	0.242062	0.300915	0.172825	0.0326288	0.00247752	0.0219456	0.474225
6	rs1264319	30862423	T	C	0.707718	0.888583	0.431117	0.806325	0.575309	0.86485	0.255718	0.461696	0.516211	0.918621	0.759171	0.86485	1	0.918621	0.59933
6	rs886422	30864279	C	T	0.582922	0.741784	0.516363	0.43026	0.549136	0.992034	0.285389	0.389955	0.818373	0.638891	0.653228	0.944283	0.741798	0.741798	0.497084
6	rs2285319	30887972	C	T	0.344695	0.311154	0.473236	0.542415	0.507658	0.0367466	0.68941	0.866799	0.837112	0.384887	0.169785	0.768748	0.981961	0.7803	0.325889
6	rs2532941	30892521	G	A	0.261415	0.905792	0.773608	0.730639	0.889866	0.398993	0.616359	0.382546	0.586622	0.940565	0.940565	0.261415	0.474713	0.789977	0.730609
6	rs2532929	30897774	A	G	0.811696	0.6021	0.599984	0.716178	0.794337	0.571834	0.599984	0.630674	0.300284	0.64822	0.99457	0.738695	0.211094	0.790643	0.578352
6	rs3131784	30903948	T	C	0.666784	0.857998	0.276029	0.605792	0.69997	0.789879	0.489719	0.572057	0.836451	0.727465	0.972752	0.288359	0.159392	0.707028	0.48693
6	rs3132571	30905313	G	A	0.492838	0.647176	0.550816	0.524053	0.780869	0.207694	0.550816	0.739518	0.438243	0.964528	0.492838	0.296508	0.0245729	0.587116	0.269644
6	rs2844701	30912691	A	G	0.216995	0.534322	0.122288	0.606486	0.287815	0.466826	0.0760359	0.561137	0.928338	0.928339	0.487087	0.188068	0.0634645	0.399724	0.934821
6	rs3130781	30914552	T	C	0.876154	0.658608	0.806513	0.753141	0.449448	0.224393	0.329622	0.647466	0.708099	0.24817	0.547357	0.716039	0.218708	0.639921	0.857351
6	rs3130782	30914843	T	C	0.0522876	0.640523	0.0261438	1	0.20915	0.470588	0.0130719	0.439474	0.326797	0.392157	0.156863	0.54902	0.261438	0.0261438	0.941176
6	rs12190030	30921364	T	C	0.869565	0.149534	0.451581	0.504941	0.0259613	0.561265	0.451581	0.512048	0.137755	0.0820158	0.504941	0.0820158	0.0662055	0.504941	0.137583
6	rs3757340	30921882	C	T	0.748548	0.560045	0.936157	0.376433	0.363855	0.453462	1	0.277346	0.978375	0.611501	0.186957	0.469839	0.437402	0.376433	0.328972
6	rs2844697	30932309	C	T	0.496286	0.417714	0.647761	0.528545	0.367888	0.525036	0.402487	0.115069	0.215721	0.525036	0.482225	0.20574	0.331066	0.991116	0.813138
6	rs3095150	30932532	C	T	0.984642	0.610518	0.629892	0.475036	0.30836	0.524316	0.832261	0.367519	0.798997	0.549869	0.923319	0.743331	0.923319	0.323541	0.00478494
6	rs3132579	30940989	T	C	0.858943	0.793035	0.162604	0.741354	0.406874	0.167759	0.411706	0.878788	0.347529	0.728609	0.0688338	0.356294	0.741362	0.514635	0.786481
6	rs2508016	30969527	C	G	0.68236	0.523658	0.992406	0.946882	0.52367	0.290774	0.499211	0.290244	0.290765	0.841587	0.724732	0.396971	0.548778	0.696381	0.475237
6	rs1634723	30979156	T	C	0.148298	0.873929	0.111492	0.0434539	0.266714	0.982893	0.022189	0.925213	0.378948	0.0747149	0.726079	0.394012	0.272443	0.0337817	0.484094
6	rs3871466	30983683	T	C	0.666405	0.221334	0.189906	0.731508	0.315862	0.567424	0.0179533	0.134308	0.444025	0.189906	0.36485	0.465263	0.393451	0.881111	0.449166
6	rs6457300	30998742	G	T	0.344546	0.338898	0.160441	0.126662	0.23044	0.846063	0.211353	0.465363	0.879344	0.664694	0.481656	0.272593	0.686585	0.0985301	0.915298
6	rs6933349	31002013	G	A	0.183102	0.875401	0.183102	0.675866	0.946423	0.946925	0.0873981	0.302227	0.816964	0.982297	0.994099	0.262194	0.619939	0.79569	0.697755
6	rs2844670	31005726	A	G	0.978599	0.410661	0.26368	0.531347	0.142495	0.597797	0.347783	0.754021	0.283249	0.479934	0.781628	0.525511	0.0667896	0.26368	0.147339
6	rs2844647	31011013	G	A	0.606414	0.610551	0.435845	0.634052	0.464965	0.669103	0.276251	0.633826	0.756574	0.653195	0.973791	0.767399	0.701351	0.818075	0.210854
6	rs2517534	31017334	G	A	0.535325	0.829392	0.367423	0.755002	0.489568	0.399796	0.242433	0.213976	0.823624	0.287004	0.574961	0.506516	0.545106	0.416596	0.749316
6	rs2523849	31025051	C	T	0.386329	0.34894	0.262201	0.774299	0.0423787	0.902256	0.342037	0.864737	0.166234	0.386329	0.262201	0.0981545	0.140807	0.593575	0.300205
6	rs9262651	31029455	C	T	0.723281	0.00828539	0.383212	0.70447	0.0176723	0.399612	0.636761	0.0443454	0.101813	0.192215	0.0605338	0.0490399	0.16334	0.487623	0.113078
6	rs2517471	31052098	C	G	0.676116	0.137437	0.210093	0.57751	0.51578	0.0093372	1	1	1	0.353212	0.642513	0.0858884	0.710376	0.457663	0.00661754
6	rs2535310	31053257	C	A	0.310657	0.253388	0.035541	0.557761	0.0355289	0.63799	0.0303806	0.27418	0.00191887	0.0435409	0.0956831	0.23965	0.155574	0.149713	0.442283
6	rs2535304	31054687	C	T	0.169398	0.353901	0.0972389	0.41268	0.0167135	0.183307	0.073364	0.922524	0.018785	0.116267	0.0572707	0.748946	0.046573	0.221662	0.974195
6	rs2517448	31062667	C	T	0.0139209	0.45411	0.320621	0.651402	0.478888	0.242515	0.111926	0.327548	0.38805	0.477384	0.629591	0.573572	0.591985	0.861802	0.526039
6	rs2517484	31074129	A	G	0.0372679	0.0886805	0.0319526	0.804659	0.00100802	0.863824	0.0151267	0.549768	0.0151267	0.0022038	0.0126444	0.214936	0.00648073	0.103997	0.200328
6	rs2233956	31081205	T	C	0.859232	0.345538	0.640096	0.333341	0.821408	0.987136	0.734925	0.52372	0.269401	1	0.884627	0.961422	0.974276	0.734925	0.674987
6	rs1265048	31081409	T	C	0.830774	0.0914917	0.485783	0.966764	0.749387	0.443536	0.38802	0.68678	0.0789237	0.20536	0.539181	0.0697065	0.7045	0.351049	0.496039
6	rs6931921	31095003	G	C	0.0034124	0.268951	0.283144	0.0630374	0.042728	1	0.0630374	0.219508	0.161002	0.594485	0.883948	0.823346	0.914528	0.0612333	0.0175916
6	rs3130559	31097301	C	T	0.147815	0.207749	0.143859	0.697103	0.176454	0.741314	0.07323	0.977392	0.12462	0.617877	0.559682	0.250782	0.239261	0.418594	0.0451408
6	rs4084091	31101401	T	C	0.283219	0.735671	0.587195	0.54577	0.563229	0.162817	0.739565	0.310183	0.333817	0.237932	0.766159	0.47222	0.333817	0.152209	0.510825
6	rs2074478	31105633	T	C	0.844194	0.199921	0.704582	0.492161	0.826242	0.757408	0.822279	0.0642594	0.620118	0.422791	0.694174	0.555102	0.988801	0.704582	0.217786
6	rs3130573	31106268	G	A	0.92753	0.178928	0.168735	0.553216	0.0968633	0.968908	0.784898	0.178269	0.82515	0.302315	0.0552788	0.0133331	0.34087	0.442095	0.561793
6	rs3130454	31108485	G	A	0.661247	0.181416	0.285406	0.957368	0.134451	0.453295	0.363938	0.978665	0.117475	0.310376	0.198422	0.336467	0.239391	0.0725806	0.611297
6	rs2027937	31116502	C	T	1	0.236978	0.359667	0.57121	0.35964	0.0598412	0.325796	0.808969	0.69551	0.677144	0.802728	0.548798	0.494711	0.453584	0.75161
6	rs1419881	31130593	G	A	0.991709	0.189184	0.472575	0.614172	0.412621	0.292059	0.321893	0.338908	0.713177	0.0203478	0.434794	0.191303	0.654775	0.18421	0.481567
6	rs1265181	31155785	C	G	0.440086	1	1	0.292436	0.690835	0.198182	1	0.673669	1	0.261446	0.796909	1	0.690835	1	1
6	rs9366769	31169289	T	C	0.105704	0.540561	0.663328	0.526392	0.526379	0.00646445	0.273397	0.767654	0.550159	0.299451	0.563056	0.813894	0.748169	0.0660791	0.913985
6	rs3094606	31173678	G	A	0.202116	0.758911	0.377936	1	0.912416	0.510426	0.238101	0.832799	0.483458	0.816226	0.166975	0.791522	1	0.54521	0.88714
6	rs11757688	31182536	G	A	1	1	1	1	1	1	1	1	1	1	1	1	1	1	1
6	rs3130467	31187075	T	C	0.796596	0.42898	0.712565	0.0459502	0.850651	0.853962	0.740261	0.610583	0.768282	0.167144	0.482772	0.970641	0.740261	0.685226	0.792041
6	rs9263993	31192766	C	T	0.341562	0.843338	0.740439	0.553286	0.548201	0.880342	0.975983	0.743483	0.92733	0.940005	0.516898	0.432873	0.856643	0.488002	0.148602
6	rs6904669	31192796	G	A	0.448856	0.20523	0.534445	0.309807	0.599631	0.955029	0.233757	0.437028	0.479259	0.919146	0.795272	0.336004	0.281816	0.937072	0.828339
6	rs3130685	31206206	C	T	0.872212	0.536357	0.991445	0.913622	0.467365	0.707304	0.957244	0.466944	0.529264	0.755755	0.526357	0.0807018	0.991445	0.889134	0.120842
6	rs3130695	31211050	A	G	0.861681	0.207721	0.771368	0.904494	0.435443	0.154457	0.641433	0.400381	0.683842	0.861681	0.861681	0.953704	0.771368	0.559931	0.400897
6	rs17191559	31221485	A	C	0.337474	0.00719436	0.186462	0.298044	0.25045	0.328438	0.293877	0.631148	0.935092	0.254227	0.0923619	0.0391016	0.447198	0.186462	0.631435
6	rs7747738	31230924	C	T	0.135326	0.708859	0.151892	0.115442	0.20355	0.0435763	0.0605354	0.606419	1	0.0324168	0.628134	0.731535	0.37455	0.407988	0.337627
6	rs9394047	31236250	A	C	0.928339	0.223104	0.737466	0.756034	0.92184	0.193613	0.528994	0.611888	0.682685	0.518348	0.676701	0.408938	0.812579	0.664781	0.934821
6	rs2524084	31241639	G	A	0.820237	0.119721	0.493941	0.795429	0.755709	0.0646811	0.272831	0.79496	0.85975	0.526705	0.595269	0.630949	0.781195	0.781195	0.276189
6	rs12111032	31242191	A	G	0.118949	0.569962	0.937729	0.887066	1	0.950166	0.461946	0.924463	0.758306	0.139069	0.521222	0.531461	0.672947	0.900522	0.716572
6	rs4386816	31247135	C	T	1	1	1	1	1	1	1	1	1	1	1	1	1	1	1
6	rs9380238	31267618	G	A	0.722609	0.966642	0.206087	0.47712	0.530461	0.606087	0.497391	0.111333	0.606087	0.238261	0.106957	0.398261	0.398261	0.127826	0.12178
6	rs9264904	31272553	A	G	0.919744	0.397785	0.479011	0.184403	0.606159	0.824529	0.340326	0.374231	0.549832	0.263258	0.887819	0.76231	1	0.585578	0.353063
6	rs3094691	31274693	A	G	0.480616	0.777552	0.735555	0.48307	0.585392	0.53013	0.53013	0.5711	0.968918	0.961531	0.622474	0.961531	0.839448	0.706636	0.325047
6	rs9500887	31302591	T	G	0.38286	0.82441	0.636002	0.756098	0.81292	0.267307	0.351439	0.266781	0.744881	0.33636	1	0.91754	0.584208	0.57409	0.899929
6	rs2523619	31318144	T	C	0.7298	0.818363	0.932503	1	0.474502	0.299044	0.829753	0.792734	0.572594	0.74949	0.493457	0.953242	0.860358	0.901482	0.324914
6	rs2442719	31320538	C	T	0.623918	0.589197	0.764659	0.261222	0.739672	0.604718	0.723434	0.867761	0.444733	0.913351	0.643367	0.495321	0.663055	0.743958	0.255935
6	rs9266327	31330619	G	A	0.61184	0.536649	0.543293	0.480116	0.350764	0.70242	0.826523	0.884578	0.959775	0.816779	0.390218	0.164577	0.711739	0.470981	0.864802
6	rs2523557	31331257	G	A	0.466608	0.705179	0.276321	0.446892	0.486779	0.528438	0.127863	0.364419	0.645095	0.322279	0.935748	0.571768	0.355427	0.5499	0.0222028
6	rs2523554	31331829	T	C	0.868239	0.981804	0.83277	0.732278	0.411621	0.844559	0.397477	0.957515	0.631979	0.289676	0.506481	0.892035	0.629185	0.927903	0.283616
6	rs2523627	31346445	G	T	0.679697	0.863372	0.0820325	0.269188	0.428953	0.65356	0.220264	0.716786	0.183072	0.0996017	0.213488	0.450311	0.206861	0.0498099	0.87759
6	rs6909636	31346599	G	A	0.832267	0.705065	0.896724	0.38592	0.751588	0.56115	0.864385	0.694569	0.793721	0.811005	0.842945	0.972752	0.579753	0.542836	0.193286
6	rs2442736	31346621	C	G	0.142514	0.220879	0.0277328	0.165041	0.282419	0.159996	0.126461	0.730878	0.0888073	0.233138	0.0301808	0.210281	0.245171	0.017783	0.976174
6	rs2442749	31352040	T	C	0.567956	0.591338	0.667161	0.746161	0.905727	0.589398	0.820696	0.800277	0.886988	0.447578	0.667161	0.968834	0.486049	0.725	0.245678
6	rs2523475	31361710	G	A	0.526176	0.441521	0.484854	0.99144	0.362563	0.56919	0.121929	0.550726	0.199189	0.157057	0.276618	0.974323	0.974323	0.56919	0.8623
6	rs2596540	31367882	G	A	0.438776	0.769884	0.89052	0.890516	0.270791	0.502203	0.972549	0.581463	0.843146	0.491306	0.769905	0.917776	0.692301	0.502203	0.629878
6	rs3094228	31429927	T	C	0.511718	0.91224	0.299607	0.566586	0.551753	0.770799	0.306509	0.0979491	0.310614	0.550034	0.530703	0.381159	0.93037	1	0.740866
6	rs2516518	31435119	A	G	0.157299	0.536102	0.436677	0.436677	0.571608	0.273072	0.436677	0.273072	0.157299	0.322199	0.436677	0.645789	0.571608	0.0178455	1
6	rs4713466	31435869	T	C	0.176296	1	0.398025	0.271899	0.271899	1	1	0.398025	0.932647	0.0346106	0.735317	0.554113	0.0040592	0.398025	1
6	rs2905747	31451476	G	A	0.860713	0.438813	0.189914	0.542529	0.0885351	0.347597	0.278471	0.780248	0.444979	0.01913	0.733397	0.47635	0.0251057	0.0420179	0.402977
6	rs2395043	31461966	T	C	0.850548	0.770454	0.603336	1	0.924968	0.507619	0.420074	0.770318	0.603336	0.163403	0.850548	0.887643	0.636845	0.887643	0.770403
6	rs2534678	31463963	T	G	0.392157	0.836601	0.261438	0.941176	0.732026	0.470588	0.732026	0.0290209	0.20915	0.117647	0.0784314	0.836601	0.470588	0.261438	0.392157
6	rs3093948	31501413	G	A	0.784016	0.545401	0.280037	0.188826	0.20561	0.518981	0.478071	0.103023	0.0333148	0.146762	0.458297	0.114096	0.0260838	0.0271858	0.802606
6	rs3093664	31544642	A	G	0.992981	0.778287	0.337585	0.839641	0.241935	0.228094	0.328795	0.936818	0.67924	0.744792	0.249117	0.43363	0.839646	0.189906	0.791778
6	rs2857700	31572481	T	C	0.233488	0.365211	1	0.105161	0.738683	0.848817	0.96199	0.633669	0.000503378	0.633669	0.738683	0.445756	0.365211	0.445756	0.233488
6	rs9348876	31575276	C	T	0.0900297	0.203537	0.31294	0.840057	0.585802	0.808643	0.585823	0.585411	0.284783	0.967804	0.686486	0.258409	0.431237	0.544885	0.396528

## Sheet: Table S2
gene_id	geneSymbol	EntrezGene	moduleNumber
ENSG00000002745	WNT16	51384	M0
ENSG00000004948	CALCR	799	M0
ENSG00000005075	POLR2J	5439	M0
ENSG00000006075			M0
ENSG00000006638	TBXA2R	6915	M0
ENSG00000007129	CEACAM21	90273	M0
ENSG00000008517	IL32	9235	M0
ENSG00000011052	NME1-NME2	654364	M0
ENSG00000018607	ZNF806	646915	M0
ENSG00000019169	MARCO	8685	M0
ENSG00000044574	HSPA5	3309	M0
ENSG00000047617	ANO2	57101	M0
ENSG00000047648	ARHGAP6	395	M0
ENSG00000049768	FOXP3	50943	M0
ENSG00000050327	ARHGEF5	7984	M0
ENSG00000050555	LAMC3	10319	M0
ENSG00000055732	MCOLN3	55283	M0
ENSG00000056998	GYG2	8908	M0
ENSG00000057657	PRDM1	639	M0
ENSG00000063127	SLC6A16	28968	M0
ENSG00000063587	ZNF275	10838	M0
ENSG00000064489			M0
ENSG00000068781	STON1-GTF2A1L	286749	M0
ENSG00000069399	BCL3	602	M0
ENSG00000069696	DRD4	1815	M0
ENSG00000070404	FSTL3	10272	M0
ENSG00000071909	MYO3B	140469	M0
ENSG00000072274	TFRC	7037	M0
ENSG00000073060	SCARB1	949	M0
ENSG00000074370	ATP2A3	489	M0
ENSG00000077782	FGFR1	2260	M0
ENSG00000078061	ARAF	369	M0
ENSG00000079263	SP140	11262	M0
ENSG00000080007	DDX43	55510	M0
ENSG00000081051	AFP	174	M0
ENSG00000083444	PLOD1	5351	M0
ENSG00000083842			M0
ENSG00000084674	APOB	338	M0
ENSG00000085514	PILRA	29992	M0
ENSG00000088002	SULT2B1	6820	M0
ENSG00000088827	SIGLEC1	6614	M0
ENSG00000090659	CD209	30835	M0
ENSG00000091073	DTX2	113878	M0
ENSG00000091262	ABCC6	368	M0
ENSG00000095627	TDRD1	56165	M0
ENSG00000099290	WASHC2A	387680	M0
ENSG00000099875	MKNK2	2872	M0
ENSG00000099984	GSTT2	2953	M0
ENSG00000100024	UPB1	51733	M0
ENSG00000100191	SLC5A4	6527	M0
ENSG00000100219	XBP1	7494	M0
ENSG00000100867	DHRS2	10202	M0
ENSG00000101084	RAB5IF	55969	M0
ENSG00000101307	SIRPB1	10326	M0
ENSG00000101825	MXRA5	25878	M0
ENSG00000102359	SRPX2	27286	M0
ENSG00000102796	DHRS12	79758	M0
ENSG00000102802	MEDAG	84935	M0
ENSG00000103226	NOMO3	408050	M0
ENSG00000103426	CORO7-PAM16	100529144	M0
ENSG00000104415	CCN4	8840	M0
ENSG00000104812	GYS1	2997	M0
ENSG00000104814	MAP4K1	11184	M0
ENSG00000104892	KLC3	147700	M0
ENSG00000104938	CLEC4M	10332	M0
ENSG00000104979	C19orf53	28974	M0
ENSG00000105146	AURKC	6795	M0
ENSG00000105219	CCNP	79935	M0
ENSG00000105404	RABAC1	10567	M0
ENSG00000105472	CLEC11A	6320	M0
ENSG00000105825	TFPI2	7980	M0
ENSG00000105877	DNAH11	8701	M0
ENSG00000105929	ATP6V0A4	50617	M0
ENSG00000106013	ANKRD7	56311	M0
ENSG00000106328	FSCN3	29999	M0
ENSG00000106610	STAG3L4	64940	M0
ENSG00000106624	AEBP1	165	M0
ENSG00000107262	BAG1	573	M0
ENSG00000107984	DKK1	22943	M0
ENSG00000108405	P2RX1	5023	M0
ENSG00000108515	ENO3	2027	M0
ENSG00000108556	CHRNE	1145	M0
ENSG00000108602	ALDH3A1	218	M0
ENSG00000109047	RCVRN	5957	M0
ENSG00000109061	MYH1	4619	M0
ENSG00000109667	SLC2A9	56606	M0
ENSG00000109943	CRTAM	56253	M0
ENSG00000110025	SNX15	29907	M0
ENSG00000110665	C11orf21	29125	M0
ENSG00000111215	PRH1	5554	M0
ENSG00000111432	FZD10	11211	M0
ENSG00000111452	ADGRD1	283383	M0
ENSG00000112164	GLP1R	2740	M0
ENSG00000112599	GUCA1B	2979	M0
ENSG00000112715	VEGFA	7422	M0
ENSG00000113263	ITK	3702	M0
ENSG00000113504	SLC12A7	10723	M0
ENSG00000113739	STC2	8614	M0
ENSG00000113916	BCL6	604	M0
ENSG00000113924	HGD	3081	M0
ENSG00000114487	MORC1	27136	M0
ENSG00000114786	ABHD14A-ACY1	100526760	M0
ENSG00000115085	ZAP70	7535	M0
ENSG00000115138	POMC	5443	M0
ENSG00000115718	PROC	5624	M0
ENSG00000116663	FBXO6	26270	M0
ENSG00000116690	PRG4	10216	M0
ENSG00000116741	RGS2	5997	M0
ENSG00000116745	RPE65	6121	M0
ENSG00000118004	COLEC11	78989	M0
ENSG00000118271	TTR	7276	M0
ENSG00000118363	SPCS2	9789	M0
ENSG00000118523	CCN2	1490	M0
ENSG00000118596	SLC16A7	9194	M0
ENSG00000119013	NDUFB3	4709	M0
ENSG00000119147	ECRG4	84417	M0
ENSG00000119431	HDHD3	81932	M0
ENSG00000119673	ACOT2	10965	M0
ENSG00000119715	ESRRB	2103	M0
ENSG00000119915	ELOVL3	83401	M0
ENSG00000120129	DUSP1	1843	M0
ENSG00000120337	TNFSF18	8995	M0
ENSG00000120586			M0
ENSG00000121361	KCNJ8	3764	M0
ENSG00000121377	TAS2R7	50837	M0
ENSG00000121381	TAS2R9	50835	M0
ENSG00000121410	A1BG	1	M0
ENSG00000122679	RAMP3	10268	M0
ENSG00000122691	TWIST1	7291	M0
ENSG00000122861	PLAU	5328	M0
ENSG00000123689	G0S2	50486	M0
ENSG00000124208	PEDS1-UBE2V1	387522	M0
ENSG00000124253	PCK1	5105	M0
ENSG00000124257	NEURL2	140825	M0
ENSG00000124575	H1-3	3007	M0
ENSG00000124635	H2BC11	8970	M0
ENSG00000124693			M0
ENSG00000124721	DNAH8	1769	M0
ENSG00000124882	EREG	2069	M0
ENSG00000125046	SSUH2	51066	M0
ENSG00000125337	KIF25	3834	M0
ENSG00000125378	BMP4	652	M0
ENSG00000125430	HS3ST3B1	9953	M0
ENSG00000125454	SLC25A19	60386	M0
ENSG00000125551	PLGLB2	5342	M0
ENSG00000125618	PAX8	7849	M0
ENSG00000125637	PSD4	23550	M0
ENSG00000125804	FAM182A	284800	M0
ENSG00000125878	TCF15	6939	M0
ENSG00000125931	CITED1	4435	M0
ENSG00000126106	TMEM53	79639	M0
ENSG00000126542			M0
ENSG00000127364	TAS2R4	50832	M0
ENSG00000127528	KLF2	10365	M0
ENSG00000128394	APOBEC3F	200316	M0
ENSG00000128408	RIBC2	26150	M0
ENSG00000128692			M0
ENSG00000128886	ELL3	80237	M0
ENSG00000128918	ALDH1A2	8854	M0
ENSG00000129214	SHBG	6462	M0
ENSG00000129277			M0
ENSG00000129535	NRL	4901	M0
ENSG00000129991	TNNI3	7137	M0
ENSG00000130038	CRACR2A	84766	M0
ENSG00000130045	NXNL2	158046	M0
ENSG00000130158	DOCK6	57572	M0
ENSG00000130234	ACE2	59272	M0
ENSG00000130270	ATP8B3	148229	M0
ENSG00000130383	FUT5	2527	M0
ENSG00000130513	GDF15	9518	M0
ENSG00000130595	TNNT3	7140	M0
ENSG00000131152			M0
ENSG00000131174	COX7B	1349	M0
ENSG00000131379	C3orf20	84077	M0
ENSG00000131471	AOC3	8639	M0
ENSG00000131848	ZSCAN5A	79149	M0
ENSG00000132002	DNAJB1	3337	M0
ENSG00000132207	SLX1A	548593	M0
ENSG00000132259	CNGA4	1262	M0
ENSG00000132330	SCLY	51540	M0
ENSG00000132681	ATP1A4	480	M0
ENSG00000132958	TPTE2	93492	M0
ENSG00000132972	RNF17	56163	M0
ENSG00000133116	KL	9365	M0
ENSG00000133124	IRS4	8471	M0
ENSG00000133454	MYO18B	84700	M0
ENSG00000133962	CATSPERB	79820	M0
ENSG00000134160	TRPM1	4308	M0
ENSG00000134184	GSTM1	2944	M0
ENSG00000134201	GSTM5	2949	M0
ENSG00000134202	GSTM3	2947	M0
ENSG00000134259	NGF	4803	M0
ENSG00000134545	KLRC1	3821	M0
ENSG00000134760	DSG1	1828	M0
ENSG00000134765	DSC1	1823	M0
ENSG00000135248	FAM71F1	84691	M0
ENSG00000135406	PRPH	5630	M0
ENSG00000135517	MIP	4284	M0
ENSG00000135587	SMPD2	6610	M0
ENSG00000136155	SCEL	8796	M0
ENSG00000136158	SPRY2	10253	M0
ENSG00000136826	KLF4	9314	M0
ENSG00000137273	FOXF2	2295	M0
ENSG00000137434	C6orf52	347744	M0
ENSG00000137473	TTC29	83894	M0
ENSG00000137731	FXYD2	486	M0
ENSG00000137875	BCL2L10	10017	M0
ENSG00000137878	GCOM1	145781	M0
ENSG00000138083	SIX3	6496	M0
ENSG00000138472	GUCA1C	9626	M0
ENSG00000138792	ENPEP	2028	M0
ENSG00000139083	ETV6	2120	M0
ENSG00000139144	PIK3C2G	5288	M0
ENSG00000139344	AMDHD1	144193	M0
ENSG00000139547	RDH16	8608	M0
ENSG00000139574	NPFF	8620	M0
ENSG00000139865	TTC6	319089	M0
ENSG00000140836	ZFHX3	463	M0
ENSG00000141052	MYOCD	93649	M0
ENSG00000141255	SPATA22	84690	M0
ENSG00000141434	MEP1B	4225	M0
ENSG00000141748	ARL5C	390790	M0
ENSG00000142178	SIK1	150094	M0
ENSG00000142327	RNPEPL1	57140	M0
ENSG00000142494	SLC47A1	55244	M0
ENSG00000142798	HSPG2	3339	M0
ENSG00000142871	CCN1	3491	M0
ENSG00000142973	CYP4B1	1580	M0
ENSG00000143107	FNDC7	163479	M0
ENSG00000143171	RXRG	6258	M0
ENSG00000143198	MGST3	4259	M0
ENSG00000143199	ADCY10	55811	M0
ENSG00000143429	LSP1P5	645166	M0
ENSG00000143543	JTB	10899	M0
ENSG00000143552	NUP210L	91181	M0
ENSG00000144115	THNSL2	55258	M0
ENSG00000144785			M0
ENSG00000144852	NR1I2	8856	M0
ENSG00000145888	GLRA1	2741	M0
ENSG00000146285	SCML4	256380	M0
ENSG00000146530	VWDE	221806	M0
ENSG00000146674	IGFBP3	3486	M0
ENSG00000146904	EPHA1	2041	M0
ENSG00000147003	CLTRN	57393	M0
ENSG00000147378	FATE1	89885	M0
ENSG00000147394	ZNF185	7739	M0
ENSG00000147402			M0
ENSG00000147443	DOK2	9046	M0
ENSG00000147485	PXDNL	137902	M0
ENSG00000147813	NAPRT	93100	M0
ENSG00000148290	SURF1	6834	M0
ENSG00000148513	ANKRD30A	91074	M0
ENSG00000148704	VAX1	11023	M0
ENSG00000148734	NPFFR1	64106	M0
ENSG00000148803	FUOM	282969	M0
ENSG00000148950	IMMP1L	196294	M0
ENSG00000149531			M0
ENSG00000149922	TBX6	6911	M0
ENSG00000150175			M0
ENSG00000150628	SPATA4	132851	M0
ENSG00000150783	TEX12	56158	M0
ENSG00000151131	C12orf45	121053	M0
ENSG00000151303			M0
ENSG00000151360	ALLC	55821	M0
ENSG00000151364	KCTD14	65987	M0
ENSG00000151704	KCNJ1	3758	M0
ENSG00000151846	PABPC3	5042	M0
ENSG00000152093	CFC1B	653275	M0
ENSG00000152348	ATG10	83734	M0
ENSG00000152580	IGSF10	285313	M0
ENSG00000152611	CAPSL	133690	M0
ENSG00000152726			M0
ENSG00000153898	MCOLN2	255231	M0
ENSG00000154227	CERS3	204219	M0
ENSG00000154252	GAL3ST2	64090	M0
ENSG00000154316	TDH	157739	M0
ENSG00000154529	CNTNAP3B	728577	M0
ENSG00000155011	DKK2	27123	M0
ENSG00000155026	RSPH10B	222967	M0
ENSG00000155363	MOV10	4343	M0
ENSG00000155428	TRIM74	378108	M0
ENSG00000156206	CFAP161	161502	M0
ENSG00000156265	MAP3K7CL	56911	M0
ENSG00000156466	GDF6	392255	M0
ENSG00000156467	UQCRB	7381	M0
ENSG00000156500	FAM122C	159091	M0
ENSG00000156750			M0
ENSG00000156968	MPV17L	255027	M0
ENSG00000157322	CLEC18A	348174	M0
ENSG00000157335	CLEC18C	283971	M0
ENSG00000157399	ARSL	415	M0
ENSG00000157703	SVOPL	136306	M0
ENSG00000158077	NLRP14	338323	M0
ENSG00000158486	DNAH3	55567	M0
ENSG00000158887	MPZ	4359	M0
ENSG00000159110	IFNAR2	3455	M0
ENSG00000159197	KCNE2	9992	M0
ENSG00000159339	PADI4	23569	M0
ENSG00000159398	CES5A	221223	M0
ENSG00000159618	ADGRG5	221188	M0
ENSG00000159625	DRC7	84229	M0
ENSG00000159761	C16orf86	388284	M0
ENSG00000159792	PSKH1	5681	M0
ENSG00000159860			M0
ENSG00000159958	TNFRSF13C	115650	M0
ENSG00000160172	FAM86C2P	645332	M0
ENSG00000160194	NDUFV3	4731	M0
ENSG00000160318	CLDND2	125875	M0
ENSG00000160844			M0
ENSG00000161594	KLHL10	317719	M0
ENSG00000162039	MEIOB	254528	M0
ENSG00000162383	SLC1A7	6512	M0
ENSG00000162510	MATN1	4146	M0
ENSG00000162643	DNAI3	126820	M0
ENSG00000162779	AXDND1	126859	M0
ENSG00000162843	WDR64	128025	M0
ENSG00000163017	ACTG2	72	M0
ENSG00000163121	NEURL3	93082	M0
ENSG00000163141	BNIPL	149428	M0
ENSG00000163239	TDRD10	126668	M0
ENSG00000163354	DCST2	127579	M0
ENSG00000163435	ELF3	1999	M0
ENSG00000163576	EFHB	151651	M0
ENSG00000163631	ALB	213	M0
ENSG00000163645	ERICH6	131831	M0
ENSG00000163701	IL17RE	132014	M0
ENSG00000163710	PCOLCE2	26577	M0
ENSG00000163909	HEYL	26508	M0
ENSG00000164220	F2RL2	2151	M0
ENSG00000164283	ESM1	11082	M0
ENSG00000164308	ERAP2	64167	M0
ENSG00000164379	FOXQ1	94234	M0
ENSG00000164385	LINC01600	154386	M0
ENSG00000164488	DACT2	168002	M0
ENSG00000164736	SOX17	64321	M0
ENSG00000164898	FMC1	154791	M0
ENSG00000164919	COX6C	1345	M0
ENSG00000165071	TMEM71	137835	M0
ENSG00000165171	METTL27	155368	M0
ENSG00000165695	AK8	158067	M0
ENSG00000165816	VWA2	340706	M0
ENSG00000165828	PRAP1	118471	M0
ENSG00000165841	CYP2C19	1557	M0
ENSG00000165874	SHLD2P1	414241	M0
ENSG00000165935	SMCO2	341346	M0
ENSG00000165948	IFI27L1	122509	M0
ENSG00000166268	MYRFL	196446	M0
ENSG00000166368	OR2D2	120776	M0
ENSG00000166435	XRRA1	143570	M0
ENSG00000166592	RRAD	6236	M0
ENSG00000166603	MC4R	4160	M0
ENSG00000166748			M0
ENSG00000166763	STRCP1	554225	M0
ENSG00000166796	LDHC	3948	M0
ENSG00000166825	ANPEP	290	M0
ENSG00000166869	CHP2	63928	M0
ENSG00000166960	CCDC178	374864	M0
ENSG00000167261	DPEP2	64174	M0
ENSG00000167617	CDC42EP5	148170	M0
ENSG00000167711	SERPINF2	5345	M0
ENSG00000167774			M0
ENSG00000167858	TEKT1	83659	M0
ENSG00000167862	MRPL58	3396	M0
ENSG00000167985	SDHAF2	54949	M0
ENSG00000168038	ULK4	54986	M0
ENSG00000168237	GLYCTK	132158	M0
ENSG00000168255	POLR2J3	548644	M0
ENSG00000168273	SMIM4	440957	M0
ENSG00000168334	XIRP1	165904	M0
ENSG00000168509	HJV	148738	M0
ENSG00000168594	ADAM29	11086	M0
ENSG00000168702	LRP1B	53353	M0
ENSG00000168852			M0
ENSG00000169071	ROR2	4920	M0
ENSG00000169402	RSPH10B2	728194	M0
ENSG00000169551	CT55	54967	M0
ENSG00000169668			M0
ENSG00000170209	ANKK1	255239	M0
ENSG00000170374	SP7	121340	M0
ENSG00000170426	SDR9C7	121214	M0
ENSG00000170469	SPATA24	202051	M0
ENSG00000170509	HSD17B13	345275	M0
ENSG00000170820	FSHR	2492	M0
ENSG00000170927	PKHD1	5314	M0
ENSG00000170955	CAVIN3	112464	M0
ENSG00000171116	HSFX1	100506164	M0
ENSG00000171129			M0
ENSG00000171174	RBKS	64080	M0
ENSG00000171180	OR2M4	26245	M0
ENSG00000171889	MIR31HG	554202	M0
ENSG00000172014			M0
ENSG00000172058	SERF1A	8293	M0
ENSG00000172250	SERHL	94009	M0
ENSG00000172460	PRSS30P	124221	M0
ENSG00000172717	FAM71D	161142	M0
ENSG00000172724	CCL19	6363	M0
ENSG00000172738	TMEM217	221468	M0
ENSG00000172780	RAB43	339122	M0
ENSG00000172935	MRGPRF	116535	M0
ENSG00000173113	TRMT112	51504	M0
ENSG00000173156	RHOD	29984	M0
ENSG00000173157	ADAMTS20	80070	M0
ENSG00000173212	MAB21L3	126868	M0
ENSG00000173262	SLC2A14	144195	M0
ENSG00000173334	TRIB1	10221	M0
ENSG00000173366			M0
ENSG00000173769	TOPAZ1	375337	M0
ENSG00000173809	TDRD12	91646	M0
ENSG00000174196			M0
ENSG00000174226	SNX31	169166	M0
ENSG00000174368			M0
ENSG00000174384			M0
ENSG00000175003	SLC22A1	6580	M0
ENSG00000175147	TMEM51-AS1	200197	M0
ENSG00000175170			M0
ENSG00000175518	UBQLNL	143630	M0
ENSG00000175536	LIPT2	387787	M0
ENSG00000175611	LINC00476	100128782	M0
ENSG00000175730			M0
ENSG00000175868	CALCB	797	M0
ENSG00000176020	AMIGO3	386724	M0
ENSG00000176082			M0
ENSG00000176125	UFSP1	402682	M0
ENSG00000176160	HSF5	124535	M0
ENSG00000176236	RPP38-DT	221060	M0
ENSG00000176269	OR4F21	441308	M0
ENSG00000176354			M0
ENSG00000176531	PHLDB3	653583	M0
ENSG00000176532	PRR15	222171	M0
ENSG00000176678	FOXL1	2300	M0
ENSG00000176681	LRRC37A	9884	M0
ENSG00000176826	FKBP9P1	360132	M0
ENSG00000176998			M0
ENSG00000177112	IRAG1-AS1	100129827	M0
ENSG00000177173			M0
ENSG00000177233			M0
ENSG00000177236			M0
ENSG00000177306	OR7E125P	389616	M0
ENSG00000177335	C8orf31	286122	M0
ENSG00000177350	RPL13AP3	645683	M0
ENSG00000177363	LRRN4CL	221091	M0
ENSG00000177374	HIC1	3090	M0
ENSG00000177627	C12orf54	121273	M0
ENSG00000177710	SLC35G5	83650	M0
ENSG00000177854	TMEM187	8269	M0
ENSG00000178078	STAP2	55620	M0
ENSG00000178081	ULK4P3	89837	M0
ENSG00000178096	BOLA1	51027	M0
ENSG00000178115	GOLGA8Q	727909	M0
ENSG00000178199	ZC3H12D	340152	M0
ENSG00000178222	RNF212	285498	M0
ENSG00000178226	PRSS36	146547	M0
ENSG00000178297	TMPRSS9	360200	M0
ENSG00000178381	ZFAND2A	90637	M0
ENSG00000178440	TIMM23B-AGAP6	113218477	M0
ENSG00000178631			M0
ENSG00000178642			M0
ENSG00000178977	LINC00324	284029	M0
ENSG00000178997	EXD1	161829	M0
ENSG00000179058	C9orf50	375759	M0
ENSG00000179082			M0
ENSG00000179088	C12orf42	374470	M0
ENSG00000179277			M0
ENSG00000179296			M0
ENSG00000179344	HLA-DQB1	3119	M0
ENSG00000179449			M0
ENSG00000179772	FOXS1	2307	M0
ENSG00000179813	FAM216B	144809	M0
ENSG00000179855	GIPC3	126326	M0
ENSG00000179869	ABCA13	154664	M0
ENSG00000179902	C1orf194	127003	M0
ENSG00000179930	ZNF648	127665	M0
ENSG00000180015			M0
ENSG00000180081			M0
ENSG00000180178			M0
ENSG00000180245	RRH	10692	M0
ENSG00000180574	EIF2S3B	255308	M0
ENSG00000180613	GSX2	170825	M0
ENSG00000180747	SMG1P3	100271836	M0
ENSG00000181097			M0
ENSG00000181126	HLA-V	352962	M0
ENSG00000181240	SLC25A41	284427	M0
ENSG00000181634	TNFSF15	9966	M0
ENSG00000181798	LINC00471	151477	M0
ENSG00000182054	IDH2	3418	M0
ENSG00000182107	TMEM30B	161291	M0
ENSG00000182264	IZUMO1	284359	M0
ENSG00000182324	KCNJ14	3770	M0
ENSG00000182368			M0
ENSG00000182397	DNM1P46	196968	M0
ENSG00000182489	XKRX	402415	M0
ENSG00000182611			M0
ENSG00000182612	TSPAN10	83882	M0
ENSG00000182648	LINC01006	100506380	M0
ENSG00000182698	RESP18	389075	M0
ENSG00000182853	VMO1	284013	M0
ENSG00000182909			M0
ENSG00000183032	SLC25A21	89874	M0
ENSG00000183067	IGSF5	150084	M0
ENSG00000183134	PTGDR2	11251	M0
ENSG00000183154	LOC102723701	102723701	M0
ENSG00000183172	SMDT1	91689	M0
ENSG00000183199	HSP90AB3P	3327	M0
ENSG00000183246	RIMBP3C	150221	M0
ENSG00000183298	RPSAP19	730029	M0
ENSG00000183346	CABCOCO1	219621	M0
ENSG00000183347	GBP6	163351	M0
ENSG00000183558			M0
ENSG00000183571	PGPEP1L	145814	M0
ENSG00000183617	MRPL54	116541	M0
ENSG00000183675			M0
ENSG00000183742	MACC1	346389	M0
ENSG00000183770	FOXL2	668	M0
ENSG00000183778	B3GALT5	10317	M0
ENSG00000183793	NPIPA5	100288332	M0
ENSG00000183798	EMILIN3	90187	M0
ENSG00000184040			M0
ENSG00000184139	RPL7AP28	100271209	M0
ENSG00000184227	ACOT1	641371	M0
ENSG00000184348			M0
ENSG00000184357	H1-5	3009	M0
ENSG00000184374	COLEC10	10584	M0
ENSG00000184378	ACTRT3	84517	M0
ENSG00000184497	TMEM255B	348013	M0
ENSG00000184659	FOXD4L4	349334	M0
ENSG00000184674			M0
ENSG00000184809			M0
ENSG00000184811	TRARG1	286753	M0
ENSG00000184961			M0
ENSG00000185044			M0
ENSG00000185187	SIGIRR	59307	M0
ENSG00000185339	TCN2	6948	M0
ENSG00000185414	MRPL30	51263	M0
ENSG00000185482	STAC3	246329	M0
ENSG00000185499	MUC1	4582	M0
ENSG00000185633	NDUFA4L2	56901	M0
ENSG00000185641			M0
ENSG00000185681	MORN5	254956	M0
ENSG00000185710	SMG1P4	100507526	M0
ENSG00000185823	NPAP1	23742	M0
ENSG00000185972	CCIN	881	M0
ENSG00000185990			M0
ENSG00000186148	LOC440895	440895	M0
ENSG00000186395	KRT10	3858	M0
ENSG00000186704			M0
ENSG00000186827	TNFRSF4	7293	M0
ENSG00000186867	QRFPR	84109	M0
ENSG00000187060			M0
ENSG00000187080	OR2AK2	391191	M0
ENSG00000187103			M0
ENSG00000187398	LUZP2	338645	M0
ENSG00000187461			M0
ENSG00000187534			M0
ENSG00000187595	ZNF385C	201181	M0
ENSG00000187630	DHRS4L2	317749	M0
ENSG00000187682	ERAS	3266	M0
ENSG00000187690	EZHIP	340602	M0
ENSG00000187753	C9orf153	389766	M0
ENSG00000187762			M0
ENSG00000187811			M0
ENSG00000187922	LCN10	414332	M0
ENSG00000187950	OVCH1	341350	M0
ENSG00000187952			M0
ENSG00000188000	OR7D2	162998	M0
ENSG00000188001	TPRG1	285386	M0
ENSG00000188073			M0
ENSG00000188372	ZP3	7784	M0
ENSG00000188477			M0
ENSG00000188511	C22orf34	348645	M0
ENSG00000188522	FAM83G	644815	M0
ENSG00000188763	FZD9	8326	M0
ENSG00000188818	ZDHHC11	79844	M0
ENSG00000188820	CALHM6	441168	M0
ENSG00000188991	SLC15A5	729025	M0
ENSG00000188996	HUS1B	135458	M0
ENSG00000189011			M0
ENSG00000189152	GRAPL	400581	M0
ENSG00000189223	PAX8-AS1	654433	M0
ENSG00000189292	ALKAL2	285016	M0
ENSG00000189366	ALG1L	200810	M0
ENSG00000189431	RASSF10	644943	M0
ENSG00000196126	HLA-DRB1	3123	M0
ENSG00000196296	ATP2A1	487	M0
ENSG00000196350	ZNF729	100287226	M0
ENSG00000196436	NPIPB15	440348	M0
ENSG00000196532			M0
ENSG00000196644			M0
ENSG00000196668	LINC00173	100287569	M0
ENSG00000196735	HLA-DQA1	3117	M0
ENSG00000196737			M0
ENSG00000196747	H2AC13	8329	M0
ENSG00000196826			M0
ENSG00000196844	PATE2	399967	M0
ENSG00000196866	H2AC7	3013	M0
ENSG00000196936			M0
ENSG00000196966			M0
ENSG00000196993	NPIPB9	100507607	M0
ENSG00000197165	SULT1A2	6799	M0
ENSG00000197245	FAM110D	79927	M0
ENSG00000197262			M0
ENSG00000197358	BNIP3P1	319138	M0
ENSG00000197361	FBXL22	283807	M0
ENSG00000197406	DIO3	1735	M0
ENSG00000197421	GGT3P	2679	M0
ENSG00000197454	OR2L5	81466	M0
ENSG00000197550			M0
ENSG00000197582			M0
ENSG00000197826	CFAP299	255119	M0
ENSG00000197927	NBEAP2	100418881	M0
ENSG00000197934	CYYR1-AS1	100996571	M0
ENSG00000198035			M0
ENSG00000198064	NPIPB13	613037	M0
ENSG00000198128	OR2L3	391192	M0
ENSG00000198156	NPIPB6	728741	M0
ENSG00000198312	BMS1P9	653458	M0
ENSG00000198355	PIM3	415116	M0
ENSG00000198374			M0
ENSG00000198444			M0
ENSG00000198467	TPM2	7169	M0
ENSG00000198468	FLVCR1-DT	642946	M0
ENSG00000198482	ZNF808	388558	M0
ENSG00000198496	NBR2	10230	M0
ENSG00000198502	HLA-DRB5	3127	M0
ENSG00000198535	C2CD4A	145741	M0
ENSG00000198618			M0
ENSG00000198691	ABCA4	24	M0
ENSG00000198695	ND6	4541	M0
ENSG00000198715	GLMP	112770	M0
ENSG00000198743	SLC5A3	6526	M0
ENSG00000198744	MTCO3P12	107075270	M0
ENSG00000198774	RASSF9	9182	M0
ENSG00000198795	ZNF521	25925	M0
ENSG00000198821	CD247	919	M0
ENSG00000198931	APRT	353	M0
ENSG00000201428			M0
ENSG00000201793	RN7SKP9	100873853	M0
ENSG00000202058	RN7SKP80	106479130	M0
ENSG00000203279			M0
ENSG00000203327			M0
ENSG00000203435			M0
ENSG00000203504			M0
ENSG00000203614			M0
ENSG00000203663	OR2L2	26246	M0
ENSG00000203697	CAPN8	388743	M0
ENSG00000203724	C1orf53	388722	M0
ENSG00000203801	LINC00222	387111	M0
ENSG00000203818			M0
ENSG00000203819			M0
ENSG00000203883	SOX18	54345	M0
ENSG00000203963	C1orf141	400757	M0
ENSG00000204055			M0
ENSG00000204150			M0
ENSG00000204169			M0
ENSG00000204177	BMS1P1	399761	M0
ENSG00000204179	PTPN20	26095	M0
ENSG00000204388	HSPA1B	3304	M0
ENSG00000204389	HSPA1A	3303	M0
ENSG00000204520	MICA	100507436	M0
ENSG00000204525	HLA-C	3107	M0
ENSG00000204740	MALRD1	340895	M0
ENSG00000204778			M0
ENSG00000204779	FOXD4L5	653427	M0
ENSG00000204788			M0
ENSG00000204816			M0
ENSG00000204828			M0
ENSG00000204850			M0
ENSG00000204866	IGFL2	147920	M0
ENSG00000204929	LOC101927533	101927533	M0
ENSG00000205020			M0
ENSG00000205038	PKHD1L1	93035	M0
ENSG00000205045	SLFN12L	100506736	M0
ENSG00000205085	FAM71F2	346653	M0
ENSG00000205111	CDKL4	344387	M0
ENSG00000205147			M0
ENSG00000205155	PSENEN	55851	M0
ENSG00000205209	SCGB2B2	284402	M0
ENSG00000205236			M0
ENSG00000205246			M0
ENSG00000205456	TP53TG3D	729264	M0
ENSG00000205502	C2CD4B	388125	M0
ENSG00000205559	CHKB-DT	100144603	M0
ENSG00000205571	SMN1	6606	M0
ENSG00000205578			M0
ENSG00000205592	MUC19	283463	M0
ENSG00000205609	EIF3CL	728689	M0
ENSG00000205611	LOC107985433	107985433	M0
ENSG00000205622			M0
ENSG00000205662			M0
ENSG00000205663			M0
ENSG00000205740	LOC107984285	107984285	M0
ENSG00000205771	CATSPER2P1	440278	M0
ENSG00000205809	KLRC2	3822	M0
ENSG00000205822			M0
ENSG00000205832	C16orf96	342346	M0
ENSG00000206127	GOLGA8O	728047	M0
ENSG00000206159	GYG2P1	352887	M0
ENSG00000206176			M0
ENSG00000206262	FOXL2NB	401089	M0
ENSG00000206341			M0
ENSG00000206503	HLA-A	3105	M0
ENSG00000206532			M0
ENSG00000210082			M0
ENSG00000211459			M0
ENSG00000211592	IGKC	3514	M0
ENSG00000211829			M0
ENSG00000211896	IGHG1	3500	M0
ENSG00000212123	PRR22	163154	M0
ENSG00000213058			M0
ENSG00000213071	LPAL2	80350	M0
ENSG00000213089			M0
ENSG00000213137			M0
ENSG00000213147	RPL23AP60	728933	M0
ENSG00000213149			M0
ENSG00000213204			M0
ENSG00000213221	DNLZ	728489	M0
ENSG00000213225	NOC2LP1	643276	M0
ENSG00000213228			M0
ENSG00000213244			M0
ENSG00000213300			M0
ENSG00000213355			M0
ENSG00000213385	RPL7AP39	646476	M0
ENSG00000213513			M0
ENSG00000213540			M0
ENSG00000213648	SULT1A4	445329	M0
ENSG00000213703			M0
ENSG00000213711	PHBP7	548599	M0
ENSG00000213830			M0
ENSG00000213904	LIPE-AS1	100996307	M0
ENSG00000213950	RPS10P2	140758	M0
ENSG00000213973	ZNF99	7652	M0
ENSG00000213999	BORCS8-MEF2B	4207	M0
ENSG00000214039	LINC02418	100190940	M0
ENSG00000214226	C17orf67	339210	M0
ENSG00000214391	TUBAP2	399942	M0
ENSG00000214401	KANSL1-AS1	644246	M0
ENSG00000214439			M0
ENSG00000214533			M0
ENSG00000214558			M0
ENSG00000214708	LOC105371730	105371730	M0
ENSG00000214725	CDIPTOSP	440356	M0
ENSG00000214773			M0
ENSG00000214776			M0
ENSG00000214814	FER1L6	654463	M0
ENSG00000214832			M0
ENSG00000214837	LINC01347	731275	M0
ENSG00000214900	LINC01588	283551	M0
ENSG00000214940	NPIPA8	101059953	M0
ENSG00000214946	TBC1D26	353149	M0
ENSG00000214954	LRRC69	100130742	M0
ENSG00000214967	NPIPA7	101059938	M0
ENSG00000215014			M0
ENSG00000215030	RPL13P12	388344	M0
ENSG00000215097			M0
ENSG00000215142			M0
ENSG00000215146	LOC441666	441666	M0
ENSG00000215223			M0
ENSG00000215237			M0
ENSG00000215256	DHRS4-AS1	55449	M0
ENSG00000215302			M0
ENSG00000215374	FAM66B	100128890	M0
ENSG00000215375	MYL5	4636	M0
ENSG00000215388			M0
ENSG00000215504			M0
ENSG00000215527			M0
ENSG00000215548			M0
ENSG00000215559	ANKRD20A11P	391267	M0
ENSG00000215571			M0
ENSG00000215595	C20orf202	400831	M0
ENSG00000215791			M0
ENSG00000215817	ZC3H11B	643136	M0
ENSG00000215837			M0
ENSG00000215861			M0
ENSG00000215863			M0
ENSG00000215875			M0
ENSG00000216285			M0
ENSG00000216316			M0
ENSG00000216740			M0
ENSG00000216802			M0
ENSG00000216809			M0
ENSG00000216906			M0
ENSG00000216915			M0
ENSG00000217416			M0
ENSG00000217512	LOC100419073	100419073	M0
ENSG00000217527			M0
ENSG00000217576			M0
ENSG00000217624			M0
ENSG00000218052	ADAMTS7P4	642935	M0
ENSG00000219133	RPL21P19	641293	M0
ENSG00000219433			M0
ENSG00000219435	CATSPERZ	25858	M0
ENSG00000219470	RPS2P29	646294	M0
ENSG00000219814	RPL23AP47	729277	M0
ENSG00000220305	HNRNPH1P1	100132803	M0
ENSG00000220693			M0
ENSG00000220749	RPL21P28	100131205	M0
ENSG00000220848			M0
ENSG00000221571			M0
ENSG00000221882	OR3A2	4995	M0
ENSG00000221916	C19orf73	55150	M0
ENSG00000221930			M0
ENSG00000221986	MYBPHL	343263	M0
ENSG00000222005	LINC01118	388948	M0
ENSG00000223343			M0
ENSG00000223345			M0
ENSG00000223379			M0
ENSG00000223473			M0
ENSG00000223477			M0
ENSG00000223478	LOC100506100	100506100	M0
ENSG00000223482	NUTM2A-AS1	728190	M0
ENSG00000223525			M0
ENSG00000223551	TMSB4XP4	7118	M0
ENSG00000223599			M0
ENSG00000223750			M0
ENSG00000223773	CD99P1	401577	M0
ENSG00000223804			M0
ENSG00000223922	ASS1P2	447	M0
ENSG00000224023	EDRF1-DT	399821	M0
ENSG00000224050			M0
ENSG00000224114	RPS14P1	100271063	M0
ENSG00000224165	DNAJC27-AS1	729723	M0
ENSG00000224185			M0
ENSG00000224201			M0
ENSG00000224204	PHEX-AS1	100873942	M0
ENSG00000224227	OR2L1P	26247	M0
ENSG00000224247			M0
ENSG00000224272			M0
ENSG00000224315	RPL7P7	644896	M0
ENSG00000224318	CHL1-AS2	101927174	M0
ENSG00000224358			M0
ENSG00000224376			M0
ENSG00000224383	PRR29	92340	M0
ENSG00000224411			M0
ENSG00000224418			M0
ENSG00000224420	ADM5	199800	M0
ENSG00000224511	LINC00365	100874146	M0
ENSG00000224521			M0
ENSG00000224525			M0
ENSG00000224533	TMLHE-AS1	100507404	M0
ENSG00000224557	HLA-DPB2	3116	M0
ENSG00000224616			M0
ENSG00000224689			M0
ENSG00000224715	LOC339685	339685	M0
ENSG00000224769			M0
ENSG00000224818			M0
ENSG00000224819			M0
ENSG00000224830			M0
ENSG00000224885			M0
ENSG00000224895	VPS26BP1	100421729	M0
ENSG00000224931	LOC728307	728307	M0
ENSG00000224945			M0
ENSG00000225051	HMGB3P22	729595	M0
ENSG00000225092			M0
ENSG00000225113			M0
ENSG00000225119			M0
ENSG00000225127	LINC00237	105372556	M0
ENSG00000225193			M0
ENSG00000225215	SMARCE1P1	100271884	M0
ENSG00000225217			M0
ENSG00000225224	RPS27AP12	100130446	M0
ENSG00000225231	LINC02470	100506159	M0
ENSG00000225251	RPL5P25	100271204	M0
ENSG00000225265	TAF1A-AS1	100506161	M0
ENSG00000225300			M0
ENSG00000225302			M0
ENSG00000225349	ANKRD49P2	116435289	M0
ENSG00000225358			M0
ENSG00000225383	SFTA1P	207107	M0
ENSG00000225451			M0
ENSG00000225479	PLCB1-IT1	100874337	M0
ENSG00000225484	NUTM2B-AS1	101060691	M0
ENSG00000225539	LINC01821	101927406	M0
ENSG00000225568	LOC100421468	100421468	M0
ENSG00000225725	FAM66E	100132103	M0
ENSG00000225778	PROSER2-AS1	219731	M0
ENSG00000225784			M0
ENSG00000225883	BMS1P11	644632	M0
ENSG00000225914	HCG23	414764	M0
ENSG00000225972	MTND1P23	100887749	M0
ENSG00000225991	RPL23AP34	100271294	M0
ENSG00000226053	LINC01776	729987	M0
ENSG00000226149			M0
ENSG00000226210	WASH8P	100288778	M0
ENSG00000226254	PTP4A1P3	100861469	M0
ENSG00000226259			M0
ENSG00000226268			M0
ENSG00000226310			M0
ENSG00000226335			M0
ENSG00000226415			M0
ENSG00000226450	CYP2D8P	1568	M0
ENSG00000226468			M0
ENSG00000226471			M0
ENSG00000226476	LINC01748	105378763	M0
ENSG00000226530			M0
ENSG00000226574			M0
ENSG00000226578			M0
ENSG00000226608			M0
ENSG00000226632			M0
ENSG00000226637			M0
ENSG00000226683			M0
ENSG00000226686	LINC01535	101927667	M0
ENSG00000226688	ENTPD1-AS1	728558	M0
ENSG00000226721	EEF1DP2	442429	M0
ENSG00000226725	PABPC1L2B-AS1	101928345	M0
ENSG00000226747	FSIP2-AS2	101927196	M0
ENSG00000226766			M0
ENSG00000226808	LINC00619	414260	M0
ENSG00000226828	LINC02774	339529	M0
ENSG00000226857	DUTP3	100861485	M0
ENSG00000226913	BSN-DT	100132677	M0
ENSG00000226958			M0
ENSG00000226964			M0
ENSG00000226976			M0
ENSG00000227001			M0
ENSG00000227077			M0
ENSG00000227097			M0
ENSG00000227164			M0
ENSG00000227189			M0
ENSG00000227288			M0
ENSG00000227318			M0
ENSG00000227376			M0
ENSG00000227382			M0
ENSG00000227388			M0
ENSG00000227394	RPL11P1	100133170	M0
ENSG00000227449	FGF7P6	387628	M0
ENSG00000227456	LINC00310	114036	M0
ENSG00000227536			M0
ENSG00000227579			M0
ENSG00000227583	RPS3AP37	100271593	M0
ENSG00000227619			M0
ENSG00000227745			M0
ENSG00000227827	PKD1P2	283955	M0
ENSG00000227835			M0
ENSG00000227848			M0
ENSG00000227888			M0
ENSG00000227895			M0
ENSG00000227908	FLJ31104	441072	M0
ENSG00000228013	IL6R-AS1	101928101	M0
ENSG00000228063	LYPLAL1-DT	643723	M0
ENSG00000228084			M0
ENSG00000228113			M0
ENSG00000228126	FALEC	100874054	M0
ENSG00000228158			M0
ENSG00000228169			M0
ENSG00000228175			M0
ENSG00000228198	OR2M3	127062	M0
ENSG00000228218			M0
ENSG00000228232			M0
ENSG00000228243			M0
ENSG00000228252			M0
ENSG00000228328			M0
ENSG00000228340	MIR646HG	284757	M0
ENSG00000228358	LINC02263	105377390	M0
ENSG00000228382			M0
ENSG00000228412	LNC-LBCS	100506885	M0
ENSG00000228434			M0
ENSG00000228444			M0
ENSG00000228477			M0
ENSG00000228495	LINC01013	100507254	M0
ENSG00000228532			M0
ENSG00000228789	HCG22	285834	M0
ENSG00000228808	HMGB3P4	100873890	M0
ENSG00000228857			M0
ENSG00000228989			M0
ENSG00000228999			M0
ENSG00000229007			M0
ENSG00000229018			M0
ENSG00000229043	ZFAND2A-DT	101927021	M0
ENSG00000229146			M0
ENSG00000229222	KRT18P4	391256	M0
ENSG00000229231	FEM1AP1	441957	M0
ENSG00000229495			M0
ENSG00000229569			M0
ENSG00000229585			M0
ENSG00000229623	METTL21AP1	100421629	M0
ENSG00000229672			M0
ENSG00000229727	LOC100506274	100506274	M0
ENSG00000229801			M0
ENSG00000229828			M0
ENSG00000229867	STEAP3-AS1	100874111	M0
ENSG00000229921	KIF25-AS1	100505879	M0
ENSG00000229927			M0
ENSG00000229932			M0
ENSG00000229972	IQCF3	401067	M0
ENSG00000230001			M0
ENSG00000230051			M0
ENSG00000230069	LRRC37A15P	106481796	M0
ENSG00000230071	RPL4P6	100271033	M0
ENSG00000230074			M0
ENSG00000230092			M0
ENSG00000230102	LINC02028	285389	M0
ENSG00000230133	LINC01721	400839	M0
ENSG00000230156	LINC00443	100874173	M0
ENSG00000230177			M0
ENSG00000230185			M0
ENSG00000230251	PHBP4	100418774	M0
ENSG00000230267			M0
ENSG00000230368	FAM41C	284593	M0
ENSG00000230387	LOC100505664	100505664	M0
ENSG00000230438			M0
ENSG00000230457			M0
ENSG00000230510	PPP5D1	100506012	M0
ENSG00000230528	NOS2P3	339256	M0
ENSG00000230563			M0
ENSG00000230567			M0
ENSG00000230581	ACTG1P14	100418910	M0
ENSG00000230583	GTF2IRD1P1	729156	M0
ENSG00000230658			M0
ENSG00000230663			M0
ENSG00000230747			M0
ENSG00000230751			M0
ENSG00000230795	HLA-K	3138	M0
ENSG00000230850			M0
ENSG00000230896			M0
ENSG00000230903			M0
ENSG00000230939			M0
ENSG00000230965			M0
ENSG00000231023	LINC00326	285735	M0
ENSG00000231050			M0
ENSG00000231185	SPRY4-AS1	101926941	M0
ENSG00000231245			M0
ENSG00000231307	RPS3P2	140761	M0
ENSG00000231458	RNASEH1P2	390766	M0
ENSG00000231486			M0
ENSG00000231527	FAM27C	100132948	M0
ENSG00000231546			M0
ENSG00000231625			M0
ENSG00000231646	FSIP2-AS1	107985781	M0
ENSG00000231652	LOC101928489	101928489	M0
ENSG00000231752	EMBP1	647121	M0
ENSG00000231920	NEBL-AS1	100128511	M0
ENSG00000231981	RPL7L1P12	100420200	M0
ENSG00000232034			M0
ENSG00000232110			M0
ENSG00000232117			M0
ENSG00000232215	OR2L6P	81465	M0
ENSG00000232282	MTND1P32	100856881	M0
ENSG00000232334			M0
ENSG00000232417			M0
ENSG00000232442	MHENCR	100505771	M0
ENSG00000232456			M0
ENSG00000232499	LOC100421402	100421402	M0
ENSG00000232533			M0
ENSG00000232573	RPL3P4	326307	M0
ENSG00000232581			M0
ENSG00000232586	KIAA1614-AS1	103344928	M0
ENSG00000232593			M0
ENSG00000232599			M0
ENSG00000232732			M0
ENSG00000232745			M0
ENSG00000232759	LOC100506178	100506178	M0
ENSG00000232882			M0
ENSG00000232884			M0
ENSG00000232938	RPL23AP87	388574	M0
ENSG00000232940	HCG25	414765	M0
ENSG00000232953			M0
ENSG00000232994			M0
ENSG00000233013			M0
ENSG00000233072	RPS15AP6	100271141	M0
ENSG00000233117			M0
ENSG00000233176	OR7E157P	403219	M0
ENSG00000233207			M0
ENSG00000233220			M0
ENSG00000233224			M0
ENSG00000233228	LPCAT2BP	100128094	M0
ENSG00000233266	HMGB1P31	100873894	M0
ENSG00000233276	GPX1	2876	M0
ENSG00000233368			M0
ENSG00000233401	PRKAR1AP1	5574	M0
ENSG00000233517			M0
ENSG00000233522			M0
ENSG00000233554			M0
ENSG00000233602	ERI3-IT1	100874278	M0
ENSG00000233609			M0
ENSG00000233631			M0
ENSG00000233644			M0
ENSG00000233673	ANAPC1P1	100286979	M0
ENSG00000233762	RPS15P4	401019	M0
ENSG00000233830			M0
ENSG00000233844			M0
ENSG00000233862			M0
ENSG00000233871			M0
ENSG00000233878			M0
ENSG00000233889			M0
ENSG00000233895			M0
ENSG00000233927	RPS28	6234	M0
ENSG00000234043			M0
ENSG00000234161	PABPC5-AS1	102724167	M0
ENSG00000234231	ANAPC1P4	730268	M0
ENSG00000234282			M0
ENSG00000234327	ZNF232-AS1	101928000	M0
ENSG00000234329	RPL7AP16	100270896	M0
ENSG00000234350	LOC101926913	101926913	M0
ENSG00000234353			M0
ENSG00000234383			M0
ENSG00000234449			M0
ENSG00000234492	RPL34-DT	285456	M0
ENSG00000234509			M0
ENSG00000234518			M0
ENSG00000234534			M0
ENSG00000234592			M0
ENSG00000234709			M0
ENSG00000234737	KRT18P15	729211	M0
ENSG00000234817	ECI2-DT	100507506	M0
ENSG00000234835			M0
ENSG00000234917			M0
ENSG00000234975	FTH1P2	2497	M0
ENSG00000235012	JCADP1	729056	M0
ENSG00000235092			M0
ENSG00000235111			M0
ENSG00000235145	RPSAP16	100270872	M0
ENSG00000235205			M0
ENSG00000235231			M0
ENSG00000235237			M0
ENSG00000235248			M0
ENSG00000235272			M0
ENSG00000235310	GXYLT1P6	100132672	M0
ENSG00000235373			M0
ENSG00000235389			M0
ENSG00000235398			M0
ENSG00000235421			M0
ENSG00000235453	SMIM27	100129250	M0
ENSG00000235505	CASP4LP	643733	M0
ENSG00000235518			M0
ENSG00000235530	LOC107984969	107984969	M0
ENSG00000235565			M0
ENSG00000235615			M0
ENSG00000235618	FAM21EP	100421577	M0
ENSG00000235651	G3BP1P1	100422338	M0
ENSG00000235665	LINC00298	339788	M0
ENSG00000235672			M0
ENSG00000235675			M0
ENSG00000235698			M0
ENSG00000235701			M0
ENSG00000235770	LINC00607	646324	M0
ENSG00000235897	TM4SF19-AS1	100874214	M0
ENSG00000235994	HGC6.3	100128124	M0
ENSG00000236008	LINC01814	101929567	M0
ENSG00000236021			M0
ENSG00000236047	RPL13AP12	100271277	M0
ENSG00000236055			M0
ENSG00000236085			M0
ENSG00000236095			M0
ENSG00000236166			M0
ENSG00000236240			M0
ENSG00000236254	MTND4P14	100653489	M0
ENSG00000236397			M0
ENSG00000236438	FAM157A	728262	M0
ENSG00000236440			M0
ENSG00000236485			M0
ENSG00000236502	SIX3-AS1	100506108	M0
ENSG00000236532	LINC01695	101927973	M0
ENSG00000236537			M0
ENSG00000236567			M0
ENSG00000236624			M0
ENSG00000236670	KRT18P5	728300	M0
ENSG00000236679	RPL23AP24	728517	M0
ENSG00000236682	MAP3K2-DT	100506922	M0
ENSG00000236709	DAPK1-IT1	100506897	M0
ENSG00000236740	LOC101927189	101927189	M0
ENSG00000236810	ELOA-AS1	100506963	M0
ENSG00000236819	LINC01563	101060544	M0
ENSG00000236829	RPL23AP5	729480	M0
ENSG00000236833			M0
ENSG00000236841	LOC101929532	101929532	M0
ENSG00000236914	LINC01852	107984773	M0
ENSG00000236933			M0
ENSG00000236939	BAALC-AS2	157556	M0
ENSG00000236943			M0
ENSG00000236977	ANKRD44-IT1	101927547	M0
ENSG00000236983			M0
ENSG00000237094			M0
ENSG00000237264			M0
ENSG00000237268			M0
ENSG00000237301			M0
ENSG00000237359			M0
ENSG00000237438			M0
ENSG00000237461	LOC101928438	101928438	M0
ENSG00000237489	C10orf143	387723	M0
ENSG00000237492	OR2L9P	81462	M0
ENSG00000237550	RPL9P8	254948	M0
ENSG00000237580			M0
ENSG00000237628	MTCO2P19	107075223	M0
ENSG00000237636	ANKRD26P3	100101938	M0
ENSG00000237637			M0
ENSG00000237638	LINC02245	400958	M0
ENSG00000237645			M0
ENSG00000237667	LINC01115	339822	M0
ENSG00000237669			M0
ENSG00000237686	LOC101929705	101929705	M0
ENSG00000237731	RNGTTP1	100421428	M0
ENSG00000237753			M0
ENSG00000237757			M0
ENSG00000237766	GGTA2P	121328	M0
ENSG00000237773			M0
ENSG00000237827	RPS15AP29	100128863	M0
ENSG00000237840	FAM21FP	100288690	M0
ENSG00000237854			M0
ENSG00000237861			M0
ENSG00000237862	LOC100506271	100506271	M0
ENSG00000237892			M0
ENSG00000237927			M0
ENSG00000237945	LINC00649	100506334	M0
ENSG00000237950			M0
ENSG00000237989	LINC01679	101928399	M0
ENSG00000237994			M0
ENSG00000238009	LOC100996442	100996442	M0
ENSG00000238035			M0
ENSG00000238039			M0
ENSG00000238082			M0
ENSG00000238103	RPL9P7	6126	M0
ENSG00000238142	LOC105376805	105376805	M0
ENSG00000238184	CD81-AS1	101927682	M0
ENSG00000238260			M0
ENSG00000238286			M0
ENSG00000238287			M0
ENSG00000239218			M0
ENSG00000239219	LOC100128164	100128164	M0
ENSG00000239268			M0
ENSG00000239280			M0
ENSG00000239291	RPS2P47	644388	M0
ENSG00000239407			M0
ENSG00000239445			M0
ENSG00000239473	RPL7P38	120872	M0
ENSG00000239523	MYLK-AS1	100506826	M0
ENSG00000239569			M0
ENSG00000239581			M0
ENSG00000239627	RPL12P20	100270923	M0
ENSG00000239650			M0
ENSG00000239775			M0
ENSG00000239839	DEFA3	1668	M0
ENSG00000239899			M0
ENSG00000239945			M0
ENSG00000240003	RPL7P24	100127893	M0
ENSG00000240057	LOC107986114	107986114	M0
ENSG00000240137	ERICH6-AS1	101928085	M0
ENSG00000240180			M0
ENSG00000240288	GHRLOS	100126793	M0
ENSG00000240498	CDKN2B-AS1	100048912	M0
ENSG00000240531	RPL21P123	100271448	M0
ENSG00000240616	RPS6P25	729389	M0
ENSG00000240618			M0
ENSG00000240729	RPL21P60	100271175	M0
ENSG00000240859	LOC100507642	100507642	M0
ENSG00000240906			M0
ENSG00000240929			M0
ENSG00000240935	PLGLA	285189	M0
ENSG00000241106	HLA-DOB	3112	M0
ENSG00000241112			M0
ENSG00000241158	ADAMTS9-AS1	101929335	M0
ENSG00000241186	TDGF1	6997	M0
ENSG00000241322	CDRT1	374286	M0
ENSG00000241597	RPS9P3	100133054	M0
ENSG00000241670			M0
ENSG00000241717	VWFP1	7451	M0
ENSG00000241764	LOC101927974	101927974	M0
ENSG00000241772			M0
ENSG00000241860			M0
ENSG00000241889			M0
ENSG00000241956	LOC102546299	102546299	M0
ENSG00000242073			M0
ENSG00000242085	RPS20P33	100271564	M0
ENSG00000242114	MTFP1	51537	M0
ENSG00000242252	BGLAP	632	M0
ENSG00000242258	LINC00996	285972	M0
ENSG00000242282			M0
ENSG00000242337			M0
ENSG00000242338			M0
ENSG00000242349			M0
ENSG00000242375			M0
ENSG00000242441	GTF2A1L	11036	M0
ENSG00000242631			M0
ENSG00000242676			M0
ENSG00000242735			M0
ENSG00000242768	RPL31P25	100270987	M0
ENSG00000242836	MTCO3P35	107075287	M0
ENSG00000242889	RN7SL449P	106481045	M0
ENSG00000243004			M0
ENSG00000243015	RN7SL737P	106481123	M0
ENSG00000243033	GAPDHP47	100240712	M0
ENSG00000243101	RPS3P7	645957	M0
ENSG00000243107			M0
ENSG00000243323	PTPRVP	148713	M0
ENSG00000243566	UPK3B	105375355	M0
ENSG00000243587			M0
ENSG00000243609			M0
ENSG00000243721			M0
ENSG00000243746	EEF1A1P10	100421829	M0
ENSG00000243759	ST13P15	100422603	M0
ENSG00000243819	RN7SL832P	106479524	M0
ENSG00000243854	RN7SL67P	106479248	M0
ENSG00000243894	RPS3AP16	727951	M0
ENSG00000243899			M0
ENSG00000243955	GSTA1	2938	M0
ENSG00000243960			M0
ENSG00000243970	PPIEL	728448	M0
ENSG00000244053	RPL13AP2	326278	M0
ENSG00000244097	RPS4XP17	100128140	M0
ENSG00000244115	DNAJC25-GNG10	552891	M0
ENSG00000244270	RPL32P29	729215	M0
ENSG00000244300			M0
ENSG00000244378			M0
ENSG00000244427	RPS3AP31	100271256	M0
ENSG00000244479			M0
ENSG00000244563	RPS26P19	100271110	M0
ENSG00000244625			M0
ENSG00000244642			M0
ENSG00000245385			M0
ENSG00000245571	FAM111A-DT	101927204	M0
ENSG00000245750	DRAIC	145837	M0
ENSG00000245888	NSMCE1-DT	400512	M0
ENSG00000246225			M0
ENSG00000246323			M0
ENSG00000246375	PPM1K-DT	105369192	M0
ENSG00000246448			M0
ENSG00000246523	FZD4-DT	100506368	M0
ENSG00000246560	UBE2D3-AS1	105377348	M0
ENSG00000246640	PICART1	284080	M0
ENSG00000246662	LINC00535	642924	M0
ENSG00000247095	MIR210HG	100506211	M0
ENSG00000247270			M0
ENSG00000247287			M0
ENSG00000247765			M0
ENSG00000247775	SNCA-AS1	644248	M0
ENSG00000247809	NR2F2-AS1	644192	M0
ENSG00000248101			M0
ENSG00000248150	LINC02150	101929505	M0
ENSG00000248161			M0
ENSG00000248184			M0
ENSG00000248206			M0
ENSG00000248235			M0
ENSG00000248309	MEF2C-AS1	101929423	M0
ENSG00000248341			M0
ENSG00000248360	LINC00504	201853	M0
ENSG00000248394			M0
ENSG00000248466	LOC651644	651644	M0
ENSG00000248477	NAIPP3	643784	M0
ENSG00000248546	ANP32C	23520	M0
ENSG00000248592	STIMATE-MUSTN1	100526772	M0
ENSG00000248677	LINC02102	100505625	M0
ENSG00000248698	LINC01085	152742	M0
ENSG00000248725			M0
ENSG00000248750			M0
ENSG00000248751			M0
ENSG00000248828			M0
ENSG00000248830			M0
ENSG00000248909			M0
ENSG00000248971	KRT8P46	100418744	M0
ENSG00000248994	LOC105374618	105374618	M0
ENSG00000249096			M0
ENSG00000249138	SLED1	643036	M0
ENSG00000249140			M0
ENSG00000249188	ENPP7P1	100421823	M0
ENSG00000249212			M0
ENSG00000249240			M0
ENSG00000249258			M0
ENSG00000249274	PDLIM1P4	100419185	M0
ENSG00000249286			M0
ENSG00000249319			M0
ENSG00000249352			M0
ENSG00000249363			M0
ENSG00000249464	LINC01091	285419	M0
ENSG00000249465			M0
ENSG00000249476	LOC285638	285638	M0
ENSG00000249481	SPATS1	221409	M0
ENSG00000249562			M0
ENSG00000249580			M0
ENSG00000249590			M0
ENSG00000249624	IFNAR2	3455	M0
ENSG00000249684			M0
ENSG00000249694			M0
ENSG00000249790			M0
ENSG00000249839	PPIP5K1P1	554224	M0
ENSG00000249846	LINC02021	105374104	M0
ENSG00000249863			M0
ENSG00000249868			M0
ENSG00000249921			M0
ENSG00000249936			M0
ENSG00000249937			M0
ENSG00000250069			M0
ENSG00000250170			M0
ENSG00000250222			M0
ENSG00000250254	PTTG2	10744	M0
ENSG00000250264			M0
ENSG00000250327	RPSAP70	105377595	M0
ENSG00000250420	AACSP1	729522	M0
ENSG00000250443			M0
ENSG00000250490	LINC02145	401172	M0
ENSG00000250514	LINC02125	101928203	M0
ENSG00000250538	LOC107986321	107986321	M0
ENSG00000250539	KRT8P33	100418737	M0
ENSG00000250547	LOC133332	133332	M0
ENSG00000250575			M0
ENSG00000250615			M0
ENSG00000250687			M0
ENSG00000250889			M0
ENSG00000250899			M0
ENSG00000250934			M0
ENSG00000250950			M0
ENSG00000250979			M0
ENSG00000251013	GAPDHP62	100128961	M0
ENSG00000251152			M0
ENSG00000251201	TMED7-TICAM2	100302736	M0
ENSG00000251323	LINC02728	101928865	M0
ENSG00000251333			M0
ENSG00000251372	LINC00499	100874047	M0
ENSG00000251381	LINC00958	100506305	M0
ENSG00000251396			M0
ENSG00000251441	RTEL1P1	100421429	M0
ENSG00000251456			M0
ENSG00000251467			M0
ENSG00000251468	LOC100422204	100422204	M0
ENSG00000251503	CENPS-CORT	100526739	M0
ENSG00000251566	HMGB1P35	100419950	M0
ENSG00000251580	LINC02482	105374366	M0
ENSG00000251632	LINC02172	105377443	M0
ENSG00000251667	BRCC3P1	100421311	M0
ENSG00000252757	RN7SKP96	106479137	M0
ENSG00000253210			M0
ENSG00000253222			M0
ENSG00000253282			M0
ENSG00000253320			M0
ENSG00000253327	RAD21-AS1	644660	M0
ENSG00000253357			M0
ENSG00000253459			M0
ENSG00000253516			M0
ENSG00000253521	HPYR1	93668	M0
ENSG00000253535			M0
ENSG00000253626	EIF5AL1	143244	M0
ENSG00000253696	KBTBD11-OT1	104266957	M0
ENSG00000253716	MINCR	100507316	M0
ENSG00000253868	FER1L6-AS2	157376	M0
ENSG00000253893			M0
ENSG00000253943	KRT18P37	392214	M0
ENSG00000254017	IGHEP2	3499	M0
ENSG00000254027			M0
ENSG00000254092			M0
ENSG00000254139	LOC286178	286178	M0
ENSG00000254184			M0
ENSG00000254221	PCDHGB1	56104	M0
ENSG00000254226	LINC01933	101927115	M0
ENSG00000254245	PCDHGA3	56112	M0
ENSG00000254272			M0
ENSG00000254273			M0
ENSG00000254349	MIR2052HG	441355	M0
ENSG00000254353			M0
ENSG00000254389	RHPN1-AS1	78998	M0
ENSG00000254454			M0
ENSG00000254463	PPIAP41	111082977	M0
ENSG00000254469	LOC100133315	100133315	M0
ENSG00000254501			M0
ENSG00000254506			M0
ENSG00000254512			M0
ENSG00000254590			M0
ENSG00000254614	LOC728975	728975	M0
ENSG00000254673			M0
ENSG00000254681	PKD1P5	348156	M0
ENSG00000254682			M0
ENSG00000254708			M0
ENSG00000254713			M0
ENSG00000254779			M0
ENSG00000254793	FDPSP4	2228	M0
ENSG00000254852	NPIPA2	642799	M0
ENSG00000254858	MPV17L2	84769	M0
ENSG00000254860	TMEM9B-AS1	493900	M0
ENSG00000254893			M0
ENSG00000254912			M0
ENSG00000254938			M0
ENSG00000254985			M0
ENSG00000254996	ANKHD1-EIF4EBP3	404734	M0
ENSG00000255031			M0
ENSG00000255052	LOC112268389	112268389	M0
ENSG00000255072	PIGY	84992	M0
ENSG00000255121			M0
ENSG00000255135			M0
ENSG00000255145			M0
ENSG00000255153	TOLLIP-AS1	255512	M0
ENSG00000255154	HTD2	109703458	M0
ENSG00000255168			M0
ENSG00000255185	PDXDC2P	109731405	M0
ENSG00000255200			M0
ENSG00000255242			M0
ENSG00000255284	LOC171391	171391	M0
ENSG00000255292			M0
ENSG00000255339			M0
ENSG00000255367	LOC101927708	101927708	M0
ENSG00000255436			M0
ENSG00000255439			M0
ENSG00000255471			M0
ENSG00000255495			M0
ENSG00000255498			M0
ENSG00000255526	NEDD8-MDP1	100528064	M0
ENSG00000255547			M0
ENSG00000255581			M0
ENSG00000255710			M0
ENSG00000255730			M0
ENSG00000255733	IFNG-AS1	100885789	M0
ENSG00000255776			M0
ENSG00000255782			M0
ENSG00000255813			M0
ENSG00000255819			M0
ENSG00000255824			M0
ENSG00000255831			M0
ENSG00000255893			M0
ENSG00000255910			M0
ENSG00000255990			M0
ENSG00000256005			M0
ENSG00000256139			M0
ENSG00000256164			M0
ENSG00000256316			M0
ENSG00000256321	LOC101928441	101928441	M0
ENSG00000256364			M0
ENSG00000256383			M0
ENSG00000256390			M0
ENSG00000256407			M0
ENSG00000256464			M0
ENSG00000256515			M0
ENSG00000256533	LOC100422382	100422382	M0
ENSG00000256545			M0
ENSG00000256552			M0
ENSG00000256566			M0
ENSG00000256581			M0
ENSG00000256588			M0
ENSG00000256596			M0
ENSG00000256599			M0
ENSG00000256625			M0
ENSG00000256628	ZBTB11-AS1	100009676	M0
ENSG00000256646			M0
ENSG00000256674	LOC100132172	100132172	M0
ENSG00000256712			M0
ENSG00000256742			M0
ENSG00000256762	STH	246744	M0
ENSG00000256806	C17orf100	388327	M0
ENSG00000256849	TCP1P3	400013	M0
ENSG00000256861			M0
ENSG00000256937			M0
ENSG00000256950			M0
ENSG00000256967			M0
ENSG00000256989			M0
ENSG00000257060			M0
ENSG00000257061			M0
ENSG00000257088			M0
ENSG00000257108	NHLRC4	283948	M0
ENSG00000257135			M0
ENSG00000257207			M0
ENSG00000257243	PARK7P1	100422296	M0
ENSG00000257261			M0
ENSG00000257381	MIR3179-2	100422886	M0
ENSG00000257390			M0
ENSG00000257431			M0
ENSG00000257527			M0
ENSG00000257557			M0
ENSG00000257576			M0
ENSG00000257605			M0
ENSG00000257663			M0
ENSG00000257681			M0
ENSG00000257743	MGAM2	93432	M0
ENSG00000257835			M0
ENSG00000257838	OTOAP1	653786	M0
ENSG00000257877			M0
ENSG00000257890			M0
ENSG00000257986			M0
ENSG00000258185			M0
ENSG00000258199			M0
ENSG00000258230			M0
ENSG00000258283			M0
ENSG00000258337			M0
ENSG00000258359			M0
ENSG00000258465			M0
ENSG00000258469			M0
ENSG00000258488			M0
ENSG00000258555	SPECC1L-ADORA2A	101730217	M0
ENSG00000258588	TRIM6-TRIM34	445372	M0
ENSG00000258590			M0
ENSG00000258603			M0
ENSG00000258610			M0
ENSG00000258611			M0
ENSG00000258643	BCL2L2-PABPN1	100529063	M0
ENSG00000258647			M0
ENSG00000258664			M0
ENSG00000258701	LINC00638	196872	M0
ENSG00000258704			M0
ENSG00000258710	LINC01193	348120	M0
ENSG00000258711			M0
ENSG00000258731	LOC101927620	101927620	M0
ENSG00000258743	LINC02301	101928599	M0
ENSG00000258780	BMS1P15	642311	M0
ENSG00000258782			M0
ENSG00000258881			M0
ENSG00000258882			M0
ENSG00000258900			M0
ENSG00000258941			M0
ENSG00000258984	UBE2F-SCLY	100533179	M0
ENSG00000258998			M0
ENSG00000258999			M0
ENSG00000259024	TVP23C-CDRT4	100533496	M0
ENSG00000259048			M0
ENSG00000259071			M0
ENSG00000259112	NDUFC2-KCTD14	100532726	M0
ENSG00000259132			M0
ENSG00000259134	LINC00924	145820	M0
ENSG00000259151			M0
ENSG00000259171			M0
ENSG00000259291	ZNF710-AS1	109729181	M0
ENSG00000259330	INAFM2	100505573	M0
ENSG00000259336			M0
ENSG00000259362	LOC101929457	101929457	M0
ENSG00000259377			M0
ENSG00000259401			M0
ENSG00000259431	THTPA	79178	M0
ENSG00000259439	LINC01833	107985879	M0
ENSG00000259453			M0
ENSG00000259479	SORD2P	653381	M0
ENSG00000259480			M0
ENSG00000259495			M0
ENSG00000259520	LOC101928414	101928414	M0
ENSG00000259522			M0
ENSG00000259581			M0
ENSG00000259585			M0
ENSG00000259627			M0
ENSG00000259659			M0
ENSG00000259689			M0
ENSG00000259705			M0
ENSG00000259707			M0
ENSG00000259751	TUBAP11	100132824	M0
ENSG00000259845			M0
ENSG00000259856			M0
ENSG00000259888			M0
ENSG00000259895	LOC729652	729652	M0
ENSG00000259905	PWRN1	791114	M0
ENSG00000259917			M0
ENSG00000259926			M0
ENSG00000259941			M0
ENSG00000259954	IL21R-AS1	283888	M0
ENSG00000259957			M0
ENSG00000260025			M0
ENSG00000260064			M0
ENSG00000260075			M0
ENSG00000260136			M0
ENSG00000260170			M0
ENSG00000260211			M0
ENSG00000260249			M0
ENSG00000260269			M0
ENSG00000260272			M0
ENSG00000260339	HEXA-AS1	80072	M0
ENSG00000260361			M0
ENSG00000260368			M0
ENSG00000260388	LINC00562	100861549	M0
ENSG00000260389	WBP11P1	441818	M0
ENSG00000260409			M0
ENSG00000260448			M0
ENSG00000260500			M0
ENSG00000260515			M0
ENSG00000260528			M0
ENSG00000260583	LINC00515	282566	M0
ENSG00000260588			M0
ENSG00000260599	LOC101929124	101929124	M0
ENSG00000260628			M0
ENSG00000260644	HERC2P5	388254	M0
ENSG00000260647			M0
ENSG00000260655			M0
ENSG00000260672			M0
ENSG00000260682			M0
ENSG00000260698			M0
ENSG00000260714			M0
ENSG00000260727	SLC7A5P1	81893	M0
ENSG00000260760			M0
ENSG00000260776			M0
ENSG00000260778	LOC106660606	106660606	M0
ENSG00000260787			M0
ENSG00000260793			M0
ENSG00000260806			M0
ENSG00000260818			M0
ENSG00000260871			M0
ENSG00000260896	ARLNC1	100996425	M0
ENSG00000260910			M0
ENSG00000260923			M0
ENSG00000260924			M0
ENSG00000260953			M0
ENSG00000260988			M0
ENSG00000260992			M0
ENSG00000261011			M0
ENSG00000261013			M0
ENSG00000261052	SULT1A3	6818	M0
ENSG00000261064			M0
ENSG00000261069			M0
ENSG00000261079			M0
ENSG00000261101			M0
ENSG00000261114			M0
ENSG00000261186	LINC01238	102723927	M0
ENSG00000261187			M0
ENSG00000261226			M0
ENSG00000261227			M0
ENSG00000261229			M0
ENSG00000261242			M0
ENSG00000261247	GOLGA8T	653075	M0
ENSG00000261251			M0
ENSG00000261270			M0
ENSG00000261317			M0
ENSG00000261351			M0
ENSG00000261353			M0
ENSG00000261379			M0
ENSG00000261386			M0
ENSG00000261459			M0
ENSG00000261476			M0
ENSG00000261487			M0
ENSG00000261488	TBILA	112806053	M0
ENSG00000261502			M0
ENSG00000261512			M0
ENSG00000261543			M0
ENSG00000261544			M0
ENSG00000261560			M0
ENSG00000261596			M0
ENSG00000261599			M0
ENSG00000261606			M0
ENSG00000261610			M0
ENSG00000261621			M0
ENSG00000261624	NDUFB10P2	107075304	M0
ENSG00000261684			M0
ENSG00000261693			M0
ENSG00000261697	LOC101928682	101928682	M0
ENSG00000261732			M0
ENSG00000261757			M0
ENSG00000261770			M0
ENSG00000261781	LINC01654	101927876	M0
ENSG00000261788			M0
ENSG00000261790			M0
ENSG00000261829			M0
ENSG00000261837			M0
ENSG00000261915			M0
ENSG00000261916			M0
ENSG00000261925			M0
ENSG00000262074			M0
ENSG00000262180			M0
ENSG00000262194			M0
ENSG00000262202			M0
ENSG00000262228			M0
ENSG00000262267			M0
ENSG00000262420			M0
ENSG00000262468			M0
ENSG00000262514			M0
ENSG00000262533			M0
ENSG00000262587	LOC554206	554206	M0
ENSG00000262621			M0
ENSG00000262652			M0
ENSG00000262663			M0
ENSG00000262664	OVCA2	124641	M0
ENSG00000262712			M0
ENSG00000262902	MTCO1P40	107075172	M0
ENSG00000262966	LOC101928266	101928266	M0
ENSG00000263013			M0
ENSG00000263053			M0
ENSG00000263063	LOC101929552	101929552	M0
ENSG00000263155	MYZAP	100820829	M0
ENSG00000263182			M0
ENSG00000263203			M0
ENSG00000263214			M0
ENSG00000263307	LOC105371084	105371084	M0
ENSG00000263320			M0
ENSG00000263327	TAPT1-AS1	202020	M0
ENSG00000263412			M0
ENSG00000263503			M0
ENSG00000263535			M0
ENSG00000263731			M0
ENSG00000263859			M0
ENSG00000263884			M0
ENSG00000263938			M0
ENSG00000264007			M0
ENSG00000264083			M0
ENSG00000264187			M0
ENSG00000264278	ZNF236-DT	100131655	M0
ENSG00000264281			M0
ENSG00000264324			M0
ENSG00000264448			M0
ENSG00000264456			M0
ENSG00000264501	RN7SL731P	107048981	M0
ENSG00000264546			M0
ENSG00000264754			M0
ENSG00000264920	LOC102724532	102724532	M0
ENSG00000265015			M0
ENSG00000265168			M0
ENSG00000265206			M0
ENSG00000265222			M0
ENSG00000265303			M0
ENSG00000265401			M0
ENSG00000265479	DTX2P1-UPK3BP1-PMS2P11	441263	M0
ENSG00000265500			M0
ENSG00000265590	CFAP298-TCP10L	110091775	M0
ENSG00000265625			M0
ENSG00000265818			M0
ENSG00000265962	GACAT2	100287082	M0
ENSG00000266066	POLRMTP1	284167	M0
ENSG00000266076			M0
ENSG00000266086			M0
ENSG00000266118			M0
ENSG00000266127	ZNF415P1	100419893	M0
ENSG00000266145	RHOT1P1	100462813	M0
ENSG00000266256	LINC00908	284276	M0
ENSG00000266289			M0
ENSG00000266302			M0
ENSG00000266385			M0
ENSG00000266489			M0
ENSG00000266498			M0
ENSG00000266677			M0
ENSG00000266709	MGC12916	84815	M0
ENSG00000266783			M0
ENSG00000266865			M0
ENSG00000266896			M0
ENSG00000266932			M0
ENSG00000267009			M0
ENSG00000267018			M0
ENSG00000267059			M0
ENSG00000267064	UXT-AS1	100133957	M0
ENSG00000267083	KRT18P61	100418865	M0
ENSG00000267107	PCAT19	100505495	M0
ENSG00000267120			M0
ENSG00000267143			M0
ENSG00000267179			M0
ENSG00000267219			M0
ENSG00000267267			M0
ENSG00000267287			M0
ENSG00000267298			M0
ENSG00000267339	LINC00906	148145	M0
ENSG00000267361	SEC24AP1	100421166	M0
ENSG00000267385			M0
ENSG00000267412			M0
ENSG00000267419			M0
ENSG00000267421	LOC101928982	101928982	M0
ENSG00000267426			M0
ENSG00000267430	LOC100422317	100422317	M0
ENSG00000267448	LOC105372244	105372244	M0
ENSG00000267457			M0
ENSG00000267475			M0
ENSG00000267488			M0
ENSG00000267504			M0
ENSG00000267512			M0
ENSG00000267519			M0
ENSG00000267539			M0
ENSG00000267549			M0
ENSG00000267586	LINC00907	284260	M0
ENSG00000267605			M0
ENSG00000267645	POLR2J2	246721	M0
ENSG00000267655			M0
ENSG00000267660			M0
ENSG00000267672			M0
ENSG00000267682			M0
ENSG00000267699			M0
ENSG00000267740			M0
ENSG00000267745			M0
ENSG00000267799			M0
ENSG00000267809			M0
ENSG00000267811			M0
ENSG00000267827			M0
ENSG00000267838			M0
ENSG00000267871	ZNF460-AS1	105372476	M0
ENSG00000268055			M0
ENSG00000268066	FMR1-AS1	100126270	M0
ENSG00000268100			M0
ENSG00000268129	LOC100289361	100289361	M0
ENSG00000268173			M0
ENSG00000268211			M0
ENSG00000268472	LOC100132686	100132686	M0
ENSG00000268543			M0
ENSG00000268565			M0
ENSG00000268584			M0
ENSG00000268613			M0
ENSG00000268643			M0
ENSG00000268670			M0
ENSG00000268686	LOC101928295	101928295	M0
ENSG00000268744			M0
ENSG00000268751			M0
ENSG00000268758	ADGRE4P	326342	M0
ENSG00000268903			M0
ENSG00000269051			M0
ENSG00000269054			M0
ENSG00000269089			M0
ENSG00000269194			M0
ENSG00000269242			M0
ENSG00000269356			M0
ENSG00000269403			M0
ENSG00000269423			M0
ENSG00000269439	LOC100507551	100507551	M0
ENSG00000269483			M0
ENSG00000269501			M0
ENSG00000269510			M0
ENSG00000269514			M0
ENSG00000269533			M0
ENSG00000269549			M0
ENSG00000269563			M0
ENSG00000269621			M0
ENSG00000269653			M0
ENSG00000269808			M0
ENSG00000269815			M0
ENSG00000269891	ARHGAP19-SLIT1	100533184	M0
ENSG00000269894			M0
ENSG00000269904	MAP2K4P1	139201	M0
ENSG00000269921			M0
ENSG00000269942			M0
ENSG00000269947			M0
ENSG00000269979			M0
ENSG00000270010			M0
ENSG00000270019			M0
ENSG00000270024			M0
ENSG00000270040			M0
ENSG00000270049	LOC101927837	101927837	M0
ENSG00000270060			M0
ENSG00000270061			M0
ENSG00000270074			M0
ENSG00000270095			M0
ENSG00000270106	TSNAX-DISC1	100303453	M0
ENSG00000270115			M0
ENSG00000270135			M0
ENSG00000270137			M0
ENSG00000270145			M0
ENSG00000270179			M0
ENSG00000270237			M0
ENSG00000270246			M0
ENSG00000270299			M0
ENSG00000270332	SMC2-AS1	101928550	M0
ENSG00000270343			M0
ENSG00000270426			M0
ENSG00000270504			M0
ENSG00000270523			M0
ENSG00000270558			M0
ENSG00000270578			M0
ENSG00000270604	HCG17	414778	M0
ENSG00000270617	URGCP-MRPS24	100534592	M0
ENSG00000270661			M0
ENSG00000270720			M0
ENSG00000270726			M0
ENSG00000270742			M0
ENSG00000270757	HSPE1-MOB4	100529241	M0
ENSG00000270878	GCATP1	319140	M0
ENSG00000270880	LOC100127892	100127892	M0
ENSG00000270898			M0
ENSG00000270956			M0
ENSG00000270964			M0
ENSG00000270988			M0
ENSG00000271020			M0
ENSG00000271079	CTAGE15	441294	M0
ENSG00000271086	NAMA	100996569	M0
ENSG00000271092	TLCD4-RWDD3	100527978	M0
ENSG00000271127			M0
ENSG00000271133	LOC101927811	101927811	M0
ENSG00000271265			M0
ENSG00000271320			M0
ENSG00000271380	LOC101928120	101928120	M0
ENSG00000271387			M0
ENSG00000271401			M0
ENSG00000271417			M0
ENSG00000271452			M0
ENSG00000271538			M0
ENSG00000271553			M0
ENSG00000271643			M0
ENSG00000271741			M0
ENSG00000271743			M0
ENSG00000271761			M0
ENSG00000271776	LOC780529	780529	M0
ENSG00000271782			M0
ENSG00000271793			M0
ENSG00000271815			M0
ENSG00000271830			M0
ENSG00000271840			M0
ENSG00000271857			M0
ENSG00000271869			M0
ENSG00000271871			M0
ENSG00000271875			M0
ENSG00000271882			M0
ENSG00000271911			M0
ENSG00000271959			M0
ENSG00000271992			M0
ENSG00000271998			M0
ENSG00000272002			M0
ENSG00000272084			M0
ENSG00000272086			M0
ENSG00000272112			M0
ENSG00000272156			M0
ENSG00000272159			M0
ENSG00000272195			M0
ENSG00000272221			M0
ENSG00000272281			M0
ENSG00000272410			M0
ENSG00000272459			M0
ENSG00000272512			M0
ENSG00000272518			M0
ENSG00000272544			M0
ENSG00000272578			M0
ENSG00000272606			M0
ENSG00000272619			M0
ENSG00000272635			M0
ENSG00000272668	LOC107985216	107985216	M0
ENSG00000272688			M0
ENSG00000272690	LINC02018	107986100	M0
ENSG00000272696			M0
ENSG00000272754			M0
ENSG00000272769			M0
ENSG00000272781			M0
ENSG00000272792			M0
ENSG00000272858			M0
ENSG00000272864			M0
[truncated: 20,547 more rows]

## Sheet: Table S3
Module	Cell type enrichment analysis
	Cell type	P-value	FDR
M1	astrocytes	0.0026	0.011
	OPCs	0.0038	0.011
	oligodendrocytes	0.1	0.2
	endothelial cells	0.41	0.62
	microglia	0.9	1
	neurons	1	1
M2	OPCs	2.2e-11	1.3e-10
	endothelial cells	0.98	1
	astrocytes	1	1
	microglia	1	1
	neurons	1	1
	oligodendrocytes	1	1
M3	oligodendrocytes	4.7e-52	2.8e-51
	OPCs	0.00063	0.0019
	microglia	0.74	1
	endothelial cells	0.74	1
	astrocytes	0.92	1
	neurons	1	1
M4	oligodendrocytes	2.8e-161	1.7e-160
	OPCs	1.9e-06	5.7e-06
	endothelial cells	0.29	0.58
	astrocytes	0.42	0.62
	microglia	0.62	0.75
	neurons	1	1
M5	neurons	1.3e-74	7.9e-74
	microglia	0.11	0.33
	astrocytes	0.24	0.47
	endothelial cells	0.59	0.71
	oligodendrocytes	0.63	0.71
	OPCs	0.71	0.71
M6	neurons	3.8e-147	2.3e-146
	OPCs	0.99	1
	astrocytes	1	1
	microglia	1	1
	oligodendrocytes	1	1
	endothelial cells	1	1
M7	endothelial cells	2.3e-08	1.4e-07
	microglia	0.00014	0.00041
	oligodendrocytes	0.47	0.71
	OPCs	0.47	0.71
	astrocytes	1	1
	neurons	1	1
M8	microglia	2.6e-167	1.5e-166
	endothelial cells	0.75	1
	astrocytes	1	1
	neurons	1	1
	oligodendrocytes	1	1
	OPCs	1	1
M9	endothelial cells	0.1	0.63
	oligodendrocytes	0.58	1
	astrocytes	0.99	1
	microglia	0.99	1
	neurons	1	1
	OPCs	1	1
M10	astrocytes	3.3e-177	2e-176
	endothelial cells	6.5e-07	1.9e-06
	microglia	0.41	0.82
	OPCs	0.57	0.85
	neurons	1	1
	oligodendrocytes	1	1
M11	astrocytes	0.49	1
	microglia	0.81	1
	neurons	0.81	1
	OPCs	0.81	1
	oligodendrocytes	1	1
	endothelial cells	1	1
M12	astrocytes	0.95	1
	microglia	0.95	1
	OPCs	0.99	1
	endothelial cells	0.99	1
	neurons	1	1
	oligodendrocytes	1	1
M13	oligodendrocytes	2.9e-06	1.8e-05
	OPCs	0.39	1
	astrocytes	0.96	1
	microglia	1	1
	neurons	1	1
	endothelial cells	1	1
M14	microglia	6.5e-87	3.9e-86
	endothelial cells	7.2e-21	2.2e-20
	OPCs	0.96	1
	astrocytes	1	1
	neurons	1	1
	oligodendrocytes	1	1
M15	endothelial cells	3.4e-17	2e-16
	microglia	0.22	0.67
	OPCs	0.63	1
	oligodendrocytes	0.84	1
	astrocytes	1	1
	neurons	1	1
M16	endothelial cells	3.1e-17	1.9e-16
	OPCs	6.4e-05	0.00019
	astrocytes	0.76	1
	microglia	0.76	1
	neurons	0.94	1
	oligodendrocytes	1	1
M17	astrocytes	0.89	1
	microglia	1	1
	neurons	1	1
	oligodendrocytes	1	1
	OPCs	1	1
	endothelial cells	1	1
M18	astrocytes	6.9e-30	4.1e-29
	OPCs	0.32	0.97
	endothelial cells	0.6	1
	microglia	1	1
	neurons	1	1
	oligodendrocytes	1	1
M19	OPCs	0.61	1
	neurons	0.99	1
	astrocytes	1	1
	microglia	1	1
	oligodendrocytes	1	1
	endothelial cells	1	1
M20	OPCs	0.34	1
	oligodendrocytes	0.57	1
	neurons	0.8	1
	microglia	0.95	1
	astrocytes	1	1
	endothelial cells	1	1
M21	microglia	4.5e-05	0.00027
	astrocytes	0.75	1
	neurons	0.75	1
	endothelial cells	0.75	1
	oligodendrocytes	1	1
	OPCs	1	1
M22	endothelial cells	3.5e-85	2.1e-84
	astrocytes	1	1
	microglia	1	1
	neurons	1	1
	oligodendrocytes	1	1
	OPCs	1	1
M23	astrocytes	1	1
	microglia	1	1
	neurons	1	1
	oligodendrocytes	1	1
	OPCs	1	1
	endothelial cells	1	1
M24	astrocytes	0.11	0.66
	oligodendrocytes	0.55	0.83
	OPCs	0.55	0.83
	endothelial cells	0.55	0.83
	microglia	1	1
	neurons	1	1
M25	neurons	7e-05	0.00042
	astrocytes	0.54	1
	microglia	0.54	1
	oligodendrocytes	1	1
	OPCs	1	1
	endothelial cells	1	1
M26	endothelial cells	0.15	0.75
	astrocytes	0.4	0.75
	microglia	0.75	0.75
	neurons	0.75	0.75
	oligodendrocytes	0.75	0.75
	OPCs	0.75	0.75
M27	OPCs	0.0069	0.041
	oligodendrocytes	0.021	0.062
	astrocytes	0.054	0.11
	endothelial cells	0.86	1
	microglia	0.97	1
	neurons	1	1

## Sheet: Table S4
Module	Biological process
	Description	Enrichment ratio	P-value	FDR
M1	mitotic cell cycle phase transition	18009	0.0097903	0.00050510
	cilium organization	19174	0.0000011885	0.00050510
	regulation of cell cycle phase transition	17966	0.000016008	0.0041071
	cell cycle G1/S phase transition	20098	0.000019328	0.0041071
	nucleic acid phosphodiester bond hydrolysis	19121	0.000032076	0.0046208
	DNA conformation change	21033	0.000032618	0.0046208
	non-recombinational repair	28309	0.000041348	0.0050208
	DNA recombination	18748	0.00014110	0.014991
	negative regulation of cell cycle process	17768	0.00035212	0.033256
	peroxisome organization	25495	0.00039573	0.033637
M2	mRNA processing	18429	<2.2e-16	<2.2e-16
	ribonucleoprotein complex biogenesis	16886	<2.2e-16	<2.2e-16
	RNA splicing	18828	<2.2e-16	<2.2e-16
	ncRNA processing	17059	<2.2e-16	<2.2e-16
	RNA localization	18950	<2.2e-16	<2.2e-16
	chromosome segregation	17124	1.1102e-11	1.5728e-09
	covalent chromatin modification	15259	2.558e-09	3.1061e-07
	mitotic cell cycle phase transition	14929	5.661e-09	5.3717e-07
	cell cycle checkpoint	17577	5.6877e-09	5.3717e-07
	ribonucleoprotein complex localization	19941	9.5635e-09	8.1289e-07
M3	establishment or maintenance of cell polarity	51834	0.0000013422	0.0011409
	epithelial cell development	38661	0.00054757	0.23272
	regulation of small GTPase mediated signal transduction	27501	0.0022710	0.54335
	microtubule organizing center localization	93302	0.0039000	0.54335
	positive regulation of cell projection organization	25081	0.0045773	0.54335
	axon development	22663	0.0049777	0.54335
	extracellular structure organization	24647	0.0052085	0.54335
	organic acid transport	27123	0.0061404	0.54335
	receptor metabolic process	32205	0.0061872	0.54335
	cytokinesis	36164	0.0063923	0.54335
M4	ensheathment of neurons	50023	8.2301e-09	5.1044e-06
	gliogenesis	35267	1.201e-08	5.1044e-06
	peripheral nervous system development	46450	0.0000011996	0.00033989
	organic hydroxy compound metabolic process	19047	0.000082068	0.017440
	developmental induction	54191	0.00021248	0.036122
	negative regulation of nervous system development	20749	0.00026354	0.037334
	steroid metabolic process	21242	0.00030844	0.037454
	integrin-mediated signaling pathway	28603	0.00056803	0.060353
	negative regulation of cell development	19528	0.00068464	0.064660
	membrane raft organization	58062	0.0012549	0.097549
M5	regulation of trans-synaptic signaling	23489	<2.2e-16	<2.2e-16
	regulation of ion transmembrane transport	20997	2.2204e-12	6.2913e-10
	potassium ion transport	25987	2.2204e-12	6.2913e-10
	signal release	19955	1.088e-09	2.312e-07
	neurotransmitter transport	22207	1.5881e-08	2.6997e-06
	cognition	21695	4.3752e-08	6.1982e-06
	regulation of neurotransmitter levels	20345	5.9353e-08	7.2071e-06
	regulation of membrane potential	19058	1.8455e-07	1.9255e-05
	vesicle-mediated transport in synapse	23015	2.0388e-07	1.9255e-05
	calcium ion regulated exocytosis	25322	2.5898e-07	2.2013e-05
Module	Molecular function
	Description	Enrichment ratio	P-value	FDR
M1	microtubule organizing center part	30134	1.2083e-06	0.00020784
	chromosomal region	16358	0.0010890	0.073509
	condensed chromosome	18038	0.0012821	0.073509
	microbody	19563	0.0026809	0.11528
	DNA repair complex	27290	0.0044633	0.13023
	ciliary part	14831	0.0045431	0.13023
	sex chromosome	31640	0.0091861	0.22572
	DNA packaging complex	33691	0.013010	0.25166
	nuclear speck	14150	0.013168	0.25166
	methyltransferase complex	17804	0.016473	0.28333
M2	chromosomal region	18158	<2.2e-16	<2.2e-16
	spliceosomal complex	21463	<2.2e-16	<2.2e-16
	nuclear chromatin	16314	7.605e-09	4.3602e-07
	nuclear speck	14987	8.4742e-07	3.6439e-05
	Sm-like protein family complex	21360	1.648e-06	4.9639e-05
	condensed chromosome	16792	1.7316e-06	4.9639e-05
	spindle	14875	5.631e-05	0.0013836
	preribosome	20494	7.0422e-05	0.0015141
	nuclear periphery	17573	0.00013122	0.0025078
	acetyltransferase complex	18782	0.00044822	0.0077094
M3	endosome membrane	24275	0.0017784	0.14975
	cell-substrate junction	24240	0.0026350	0.14975
	cell-cell junction	23880	0.0029995	0.14975
	early endosome	25833	0.0034826	0.14975
	midbody	32672	0.0055836	0.16988
	actin cytoskeleton	22026	0.0059259	0.16988
	trans-Golgi network	27873	0.0079777	0.18386
	cell division site	49475	0.0085514	0.18386
	microtubule	21769	0.012117	0.21046
	cytoplasmic region	20856	0.012236	0.21046
M4	myelin sheath	30304	0.0000050042	0.00086072
	apical part of cell	22439	0.000019138	0.0016458
	secretory granule membrane	19991	0.0011732	0.046377
	extracellular matrix	17527	0.0013440	0.046377
	sarcolemma	24816	0.0014687	0.046377
	basolateral plasma membrane	21669	0.0016178	0.046377
	cis-Golgi network	34633	0.0019069	0.046854
	basal part of cell	35814	0.0029849	0.064175
	tertiary granule	20323	0.011591	0.22152
	endoplasmic reticulum lumen	16800	0.015902	0.27352
M5	presynapse	23344	<2.2e-16	<2.2e-16
	synaptic membrane	22706	<2.2e-16	<2.2e-16
	transporter complex	24996	<2.2e-16	<2.2e-16
	neuronal cell body	19363	3.5083e-10	1.5086e-08
	neuron projection terminus	29330	8.2045e-10	2.8224e-08
	transport vesicle	19950	7.2186e-08	2.0693e-06
	axon part	19504	1.7687e-07	4.346e-06
	neuron to neuron synapse	19761	2.1809e-07	4.6889e-06
	postsynaptic specialization	19784	2.6255e-07	5.0176e-06
	glutamatergic synapse	17985	0.00015471	0.002654
Module	Cellular component
	Description	Enrichment ratio	P-value	FDR
M1	helicase activity	23173	0.000029817	0.0074259
	catalytic activity, acting on RNA	18262	0.000052854	0.0074259
	nuclease activity	19490	0.00037315	0.034952
	catalytic activity, acting on DNA	18981	0.0010991	0.062412
	cysteine-type peptidase activity	19246	0.0011105	0.062412
	modification-dependent protein binding	19393	0.0030601	0.14331
	damaged DNA binding	23095	0.0049050	0.19690
	nucleotidyltransferase activity	18741	0.0069121	0.24279
	nucleosome binding	24324	0.0099963	0.28212
	transferase activity, transferring acyl groups	15805	0.011623	0.28212
M2	catalytic activity, acting on RNA	17075	2.2204e-12	6.2395e-10
	catalytic activity, acting on DNA	19546	5.5511e-12	7.7993e-10
	histone binding	17751	2.394e-07	2.2423e-05
	helicase activity	17071	0.00022181	0.0000014548
	transcription coactivator activity	14916	0.00025885	0.0000014548
	single-stranded DNA binding	18280	0.00079629	0.0000033411
	nuclease activity	15939	0.0008323	0.0000033411
	damaged DNA binding	19631	0.0054344	0.000019088
	transferase activity, transferring one-carbon groups	15179	0.0081706	0.000023346
	mRNA binding	15066	0.0085464	0.000023346
M3	cell adhesion molecule binding	26012	0.00062565	0.17581
	anion transmembrane transporter activity	28732	0.0025426	0.24833
	protein heterodimerization activity	25459	0.0026512	0.24833
	beta-catenin binding	47477	0.0040091	0.28164
	actin binding	23024	0.0083201	0.46759
	tubulin binding	20490	0.041991	1
	mitogen-activated protein kinase binding	57676	0.046615	1
	Rho GTPase binding	23595	0.061267	1
	cyclic nucleotide binding	47189	0.066744	1
	motor activity	25740	0.070221	1
M4	phosphoric ester hydrolase activity	19884	0.000095831	0.026929
	metallopeptidase activity	24388	0.00027596	0.038773
	lipid transporter activity	25714	0.00045498	0.042616
	exopeptidase activity	24709	0.0031930	0.22431
	ammonium transmembrane transporter activity	44926	0.0041772	0.23476
	monooxygenase activity	26553	0.0063105	0.25436
	iron ion binding	21778	0.0065563	0.25436
	glycolipid binding	49419	0.0072417	0.25436
	hydrolase activity, acting on carbon-nitrogen (but not peptide) bonds	20724	0.0098354	0.28707
	passive transmembrane transporter activity	15606	0.010216	0.28707
M5	passive transmembrane transporter activity	21999	<2.2e-16	<2.2e-16
	neurotransmitter receptor activity	33320	2.2093e-10	3.1041e-08
	metal ion transmembrane transporter activity	18647	4.4464e-07	4.1648e-05
	monovalent inorganic cation transmembrane transporter activity	18656	1.4242e-05	0.00096104
	G protein-coupled amine receptor activity	42697	1.71e-05	0.00096104
	serotonin receptor activity	44944	0.00098241	0.0000046009
	GABA receptor activity	43622	0.0000038502	0.00015456
	calmodulin binding	17901	0.000031555	0.0011084
	ammonium ion binding	24409	0.000045803	0.0013595
	glutamate receptor binding	26380	0.000048382	0.0013595

## Sheet: Table S5
	Module distribution		Transcript significance (p-value)
DDR1 transcript	Control network (MM; p-value)	Whole sample network (MM; p-value)	SCZ (adjPvalue)	BD (adjPvalue)
ENST00000376567 (DDR1a)	M1 (0,36; 1,1E-30)	M32 (0,27; 1,8E-29)	-0,09 (0,00019)	-0,12 (0,0000013)
ENST00000452441 (DDR1b)	M1 (0,33; 7,6E-26)	M4 (0,30; 4,7E-38)	-0,005 (0,83)	-0,03 (0,15)
ENST00000376570 (DDR1a)	M2 (0,72; 2,6E-155)	M32 (0,68; 2,6E-237)	-0,049 (0,042)	-0,11 (0,0000023)
ENST00000324771 (DDR1b)	M2 (0,52; 3,2E-66)	M32 (0,47; 1,1E-94)	0,004 (0,86)	-0,08 (0,001)
ENST00000460944	M2 (0,69; 7,6E-132)	M13 (0,11; 5,2E-06)	-0,06 (0,006)	-0,10 (0,000031)
ENST00000428153	M2 (0,45; 5,7E-47)	M32 (0,38; 2,6E-60)	-0,045 (0,062)	-0,02 (0,52)
ENST00000484556	M2 (-0,19; 7,7E-10)	M0	-0,051 (0,033)	0,04 (0,12)
ENST00000508472	M3 (0,50; 1,3E-61)	M0	-0,075 (0,002)	-0,03 (0,27)
ENST00000376568 (DDR1b)	M4 (0,51; 1,0E-62)	M0	0,008 (0,75)	0,03 (0,30)
ENST00000376569 (DDR1a)	M5 (-0,51; 2,8E-63)	M0	-0,004 (0,88)	-0,04 (0,09)
ENST00000418800 (DDR1a)	M0	M0	0,012 (0,62)	-0,07 (0,002)
ENST00000513240 (DDR1c)	M0	M0	0,079 (0,001)	0,10 (0,000041)
ENST00000376575 (DDR1d)	M0	M4 (0,13; 1,7E-08)	-0,084 (0,001)	-0,09 (0,00029)
ENST00000508312 (DDR1e)	M0	M0	0,017 (0,47)	-0,008 (0,74)
ENST00000446312	M0	M32 (0,13; 2,7E-08)	-0,029 (0,22)	-0,03 (0,21)

## Sheet: Table S6
Whole sample module	Astrocytes		Endothelial cells		Microglia		Neurons		Oligodendrocytes		OPCs
	r2	adjPvalue	r2	adjPvalue	r2	adjPvalue	r2	adjPvalue	r2	adjPvalue	r2	adjPvalue
M1	0.231092	2.2e-16	0.327658	2.2e-16	0.191629	2.98906e-15	-0.157407	1.07598e-10	0.164776	1.02718e-11	0.147594	1.17589e-09
M2	-0.227141	2.2e-16	0.18903	6.21725e-15	-0.00285437	0.905836	0.204518	2.2e-16	-0.173696	7.89245e-13	-0.231588	2.2e-16
M4	0.355824	2.2e-16	0.163242	1.69684e-11	0.298417	2.2e-16	-0.0842552	0.000631054	0.89523	2.2e-16	0.845407	2.2e-16
M5	0.249945	2.2e-16	-0.0164082	0.511077	-0.0274477	0.289448	0.606401	2.2e-16	0.299653	2.2e-16	0.294097	2.2e-16
M6	-0.433577	2.2e-16	0.00127516	0.957855	-0.134245	4.2121e-08	0.379311	2.2e-16	-0.455654	2.2e-16	-0.470859	2.2e-16
M7	0.0984217	5.05887e-05	0.331975	2.2e-16	0.444286	2.2e-16	-0.284168	2.2e-16	-0.162005	2.11995e-11	-0.181673	5.51781e-14
M8	0.228769	2.2e-16	0.25207	2.2e-16	0.863701	2.2e-16	-0.124707	3.37356e-07	0.262493	2.2e-16	0.248278	2.2e-16
M9	-0.258782	2.2e-16	0.0668253	0.00648942	0.218663	2.2e-16	-0.299103	2.2e-16	-0.319628	2.2e-16	-0.343979	2.2e-16
M10	0.837826	2.2e-16	0.250479	2.2e-16	0.255893	2.2e-16	-0.179998	1.26417e-13	0.347742	2.2e-16	0.426751	2.2e-16
M11	0.05271	0.0296655	-0.171552	1.53791e-12	-0.0372529	0.157816	0.25918	2.2e-16	-0.0151191	0.530914	0.0538357	0.0271171
M12	-0.204493	2.2e-16	-0.132595	5.40848e-08	0.0177191	0.506093	0.109693	7.79347e-06	0.0517323	0.0385286	-0.00629648	0.817491
M13	0.285164	2.2e-16	0.210526	2.2e-16	0.036667	0.157816	0.329226	2.2e-16	0.231281	2.2e-16	0.198289	2.2e-16
M14	0.441935	2.2e-16	0.302289	2.2e-16	0.533088	2.2e-16	-0.185371	2.33147e-14	0.239555	2.2e-16	0.234153	2.2e-16
M15	0.429726	2.2e-16	0.317733	2.2e-16	0.395186	2.2e-16	-0.0836757	0.000665079	0.37774	2.2e-16	0.397916	2.2e-16
M16	-0.0566702	0.0198868	0.324632	2.2e-16	0.050587	0.0502911	-0.0251289	0.297609	-0.160194	3.43568e-11	-0.13193	5.80973e-08
M17	0.130398	6.90815e-08	-0.207306	2.2e-16	0.189496	5.55112e-15	-0.126256	2.48833e-07	0.162095	2.11995e-11	0.173621	6.92409e-13
M18	0.319402	2.2e-16	0.25292	2.2e-16	0.0610215	0.0172954	-0.268699	2.2e-16	-0.28805	2.2e-16	-0.212185	2.2e-16
M19	0.329714	2.2e-16	0.132275	5.58386e-08	-0.0570578	0.0261834	0.0658981	0.00755223	0.046481	0.0608965	0.0902286	0.000216019
M20	-0.210807	2.2e-16	-0.0907898	0.000219434	-0.115714	2.61945e-06	0.666529	2.2e-16	-0.0977119	6.38413e-05	-0.12052	7.50382e-07
M21	0.291836	2.2e-16	0.257524	2.2e-16	0.469041	2.2e-16	-0.240467	2.2e-16	0.0992195	5.05392e-05	0.0903397	0.000216019
M22	0.246391	2.2e-16	0.662974	2.2e-16	0.238682	2.2e-16	-0.0324298	0.184101	0.169709	2.56789e-12	0.190495	3.27224e-15
M23	0.184604	1.61409e-14	0.15529	1.5808e-10	0.0450457	0.0831856	-0.149719	8.50996e-10	-0.0264165	0.281577	-0.00174357	0.942396
M24	0.0237661	0.324589	-0.181589	7.09155e-14	0.200199	2.2e-16	0.0654273	0.00774629	0.185665	1.73717e-14	0.167263	4.66011e-12
M28	0.665353	2.2e-16	0.127725	1.55486e-07	0.223563	2.2e-16	0.104501	1.97053e-05	0.794344	2.2e-16	0.812	2.2e-16
M29	-0.176085	2.47539e-13	-0.0324456	0.189455	0.165341	1.07266e-11	0.0346264	0.160322	-0.0401419	0.105066	-0.058399	0.0168693
M30	-0.211616	2.2e-16	0.0712874	0.00373577	0.145872	2.36818e-09	0.129497	1.23713e-07	-0.159417	4.12446e-11	-0.210847	2.2e-16
M31	-0.437862	2.2e-16	-0.0905129	0.000221301	0.00677026	0.826246	0.331024	2.2e-16	-0.196693	4.85723e-16	-0.266176	2.2e-16
M32	-0.323677	2.2e-16	0.17601	4.0275e-13	0.00600526	0.827087	-0.133661	4.84949e-08	-0.455086	2.2e-16	-0.471987	2.2e-16
M33	0.139226	8.3797e-09	0.103079	2.57808e-05	0.0829398	0.000914618	0.453037	2.2e-16	0.515292	2.2e-16	0.44804	2.2e-16
